# Supplementary material for: (E)-Methyl 1,3-thia­zol-2-yl ketone 2,4-dinitro­phenyl­hydrazone
Source: Acta Crystallogr Sect E Struct Rep Online. 2008 May 24;64(Pt 6):o1156. doi: 10.1107/S1600536808015298 (PMC2961542; doi:10.1107/S1600536808015298)
Supplement: Supplementary file 2 [file e-64-o1156-Isup2.hkl]

#
# h,k,l, Fc-squared, Fo-squared, sigma(Fo-squared) and status flag
#
data_I
_shelx_title ' A in P-1'
_shelx_refln_list_code          4
_shelx_F_calc_maximum      242.47
_exptl_crystal_F_000       632.00
_reflns_d_resolution_high  0.7701
 
loop_
 _symmetry_equiv_pos_as_xyz
 'x, y, z'
 '-x, y+1/2, -z+1/2'
 '-x, -y, -z'
 'x, -y-1/2, z-1/2'
 
_cell_length_a     8.0126
_cell_length_b     7.3239
_cell_length_c    21.8683
_cell_angle_alpha  90.000
_cell_angle_beta   92.610
_cell_angle_gamma  90.000
 
_shelx_F_squared_multiplier     1.000
 
loop_
 _refln_index_h
 _refln_index_k
 _refln_index_l
 _refln_F_squared_calc
 _refln_F_squared_meas
 _refln_F_squared_sigma
 _refln_observed_status
   2   0   0      600.80      513.59     12.42 o
   3   0   0     1439.26     1478.92     17.16 o
   4   0   0        5.61       17.99      2.00 o
   5   0   0      168.62      172.51      4.21 o
   6   0   0       11.41       14.29      2.86 o
   7   0   0      148.95      152.58     10.65 o
   8   0   0      151.20      137.90      6.82 o
   9   0   0       10.39       11.69      4.53 o
  10   0   0        0.55       -0.24      2.82 o
   1   1   0      816.84      789.69      5.39 o
   2   1   0        0.33        2.54      0.68 o
   3   1   0     3719.76     3997.91     35.77 o
   4   1   0      308.00      362.98      4.54 o
   5   1   0       33.30       28.14      2.11 o
   6   1   0      488.79      509.01      6.68 o
   7   1   0      114.61      114.15      4.17 o
   8   1   0       14.48       14.97      2.57 o
   9   1   0       15.23       10.36      2.96 o
  10   1   0       40.84       59.69      5.02 o
   0   2   0    33129.10    28054.76    629.21 o
   1   2   0    13488.14    14072.74    504.94 o
   2   2   0       70.24       68.17      1.60 o
   3   2   0     2201.01     2299.46     19.11 o
   4   2   0       14.18       14.78      1.47 o
   5   2   0       44.22       36.81      2.21 o
   6   2   0       43.71       42.57      2.78 o
   7   2   0        0.02        1.13      1.72 o
   8   2   0       11.58       12.88      3.12 o
   9   2   0        5.05        4.19      2.62 o
  10   2   0        4.50        9.93      4.26 o
   1   3   0      356.98      366.54      3.41 o
   2   3   0      788.39      812.67      7.80 o
   3   3   0      931.82      988.58      9.64 o
   4   3   0       55.43       55.60      2.11 o
   5   3   0      116.00      114.88      2.96 o
   6   3   0      113.71      111.48      3.73 o
   7   3   0       13.11       15.06      2.17 o
   8   3   0        0.75       -1.20      1.81 o
   9   3   0        0.68        2.73      2.47 o
   0   4   0     1381.35     1267.88     19.38 o
   1   4   0     3638.41     3685.19     32.52 o
   2   4   0      989.69     1018.11     10.61 o
   3   4   0        3.68        4.30      1.08 o
   4   4   0       61.32       63.67      3.28 o
   5   4   0       72.03       73.27      2.68 o
   6   4   0        3.43        3.15      1.92 o
   7   4   0       11.33       10.18      2.93 o
   8   4   0        0.78        0.54      1.97 o
   9   4   0        4.03        3.05      2.94 o
   1   5   0      235.65      238.85      3.60 o
   2   5   0      490.93      515.12      9.43 o
   3   5   0       76.61       84.17      2.67 o
   4   5   0      119.71      139.09      3.51 o
   5   5   0       51.02       44.10      2.71 o
   6   5   0       55.71       56.40      3.64 o
   7   5   0        2.92        1.71      1.75 o
   8   5   0        0.31        0.91      1.83 o
   0   6   0      139.99      143.31      4.90 o
   1   6   0       87.12      102.84      2.94 o
   2   6   0      912.69      898.35     10.62 o
   3   6   0      175.66      185.76      3.77 o
   4   6   0        5.69        4.91      1.41 o
   5   6   0      120.82      120.36      3.95 o
   6   6   0        0.04        0.80      1.88 o
   7   6   0        0.84        4.43      5.22 o
   8   6   0        1.96        3.22      5.83 o
   1   7   0       84.21       87.34      3.22 o
   2   7   0        0.52       -0.32      1.17 o
   3   7   0        5.24        4.08      1.50 o
   4   7   0       14.75       11.65      3.12 o
   5   7   0       16.51        6.18      3.64 o
   6   7   0        2.36        0.47      5.64 o
   7   7   0        0.00       -0.52      4.54 o
   0   8   0        0.01        0.33      1.79 o
   1   8   0        7.20        5.42      2.09 o
   2   8   0       36.73       30.12      2.43 o
   3   8   0        0.01       -0.37      1.01 o
   4   8   0        0.35        0.06      2.04 o
   5   8   0       13.97        0.59      3.33 o
   1   9   0       10.46        5.58      2.36 o
   2   9   0        2.30        2.68      2.52 o
   3   9   0        1.44       -0.81      3.02 o
 -10   1   1        5.74       13.24      4.52 o
  -9   1   1       22.71       25.67      3.69 o
  -8   1   1        0.00        1.27      1.97 o
  -7   1   1      100.46       99.13      3.49 o
  -6   1   1      230.70      229.91      4.20 o
  -5   1   1      644.20      644.62      7.92 o
  -4   1   1        0.36       -0.73      0.89 o
  -3   1   1      423.02      457.80      4.89 o
  -2   1   1       12.97       13.01      0.94 o
  -1   1   1      115.18      109.78      1.28 o
   1   1   1       43.45       42.22      0.77 o
   2   1   1     1455.73     1391.63     10.50 o
   3   1   1     1243.53     1281.94     10.54 o
   4   1   1      228.12      220.26      3.11 o
   5   1   1      102.49      104.78      2.57 o
   6   1   1       11.47       11.99      2.22 o
   7   1   1      127.26      129.89      3.60 o
   8   1   1        4.97        3.01      2.11 o
   9   1   1        0.02       -0.46      1.95 o
  10   1   1        3.10        6.47      3.16 o
 -10   2   1        7.18        6.16      3.05 o
  -9   2   1        2.52        2.81      2.89 o
  -8   2   1      147.42      157.70      4.67 o
  -7   2   1       67.87       68.13      3.09 o
  -6   2   1       19.16       22.47      2.23 o
  -5   2   1       30.80       31.30      2.32 o
  -4   2   1      113.99      121.24      2.67 o
  -3   2   1     1040.95      883.89      8.66 o
  -2   2   1      293.94      301.04      3.18 o
  -1   2   1       16.56       21.27      1.07 o
   0   2   1     7149.54     7061.56     62.12 o
   1   2   1    58791.54    60321.27   3127.04 o
   2   2   1      106.41      108.29      1.59 o
   3   2   1     1033.92     1051.37      8.96 o
   4   2   1       56.29       58.16      2.41 o
   5   2   1      131.46      126.31      3.50 o
   6   2   1      142.67      135.72      3.57 o
   7   2   1       29.44       27.51      2.55 o
   8   2   1       45.13       59.43      3.81 o
   9   2   1        8.19        6.71      2.84 o
  10   2   1        7.44       11.88      3.46 o
  -9   3   1       71.94       95.79      4.55 o
  -8   3   1        7.11        5.53      2.37 o
  -7   3   1       65.40       79.46      3.82 o
  -6   3   1       63.59       64.24      3.22 o
  -5   3   1      136.70      147.00      3.80 o
  -4   3   1      654.90      606.87      7.22 o
  -3   3   1       29.08       31.00      1.84 o
  -2   3   1      402.36      427.00      4.92 o
  -1   3   1        1.97        1.63      0.78 o
   0   3   1       20.06       19.84      1.06 o
   1   3   1        4.49        2.39      0.85 o
   2   3   1     1070.68     1053.63      9.77 o
   3   3   1     2061.89     2165.47     24.75 o
   4   3   1     1093.14     1079.53     11.38 o
   5   3   1        8.85        8.17      1.51 o
   6   3   1        1.54       -0.92      1.39 o
   7   3   1      171.77      190.69      4.91 o
   8   3   1        2.56        2.45      2.13 o
   9   3   1        0.20       -2.43      2.48 o
  -9   4   1       10.59        2.95      3.09 o
  -8   4   1       13.34        9.00      2.69 o
  -7   4   1        0.54        0.23      1.40 o
  -6   4   1       21.98       26.04      2.86 o
  -5   4   1       43.91       50.64      2.52 o
  -4   4   1       50.14       44.62      2.53 o
  -3   4   1      348.40      319.58      4.58 o
  -2   4   1     1167.68     1209.76     12.29 o
  -1   4   1     1099.50     1042.20      9.60 o
   0   4   1       96.24       87.66      2.06 o
   1   4   1     3825.73     3811.74     33.12 o
   2   4   1     2120.46     2101.96     19.54 o
   3   4   1      500.11      506.79      5.75 o
   4   4   1      272.27      286.48      4.12 o
   5   4   1       88.99       87.92      3.45 o
   6   4   1      172.04      156.14      4.48 o
   7   4   1       17.84       12.14      2.28 o
   8   4   1        9.32       11.06      2.93 o
   9   4   1       11.26       10.13      3.05 o
  -8   5   1        0.78        0.54      1.93 o
  -7   5   1        7.81        5.39      2.57 o
  -6   5   1        2.27        3.62      2.12 o
  -5   5   1       21.64       20.54      2.44 o
  -4   5   1      143.91      145.37      4.03 o
  -3   5   1       87.82       92.65      2.83 o
  -2   5   1      162.34      171.97      3.10 o
  -1   5   1      351.87      377.27      4.72 o
   0   5   1       62.96       72.05      2.09 o
   1   5   1        0.58        3.37      1.36 o
   2   5   1      210.18      211.17      3.59 o
   3   5   1       10.66       10.75      1.33 o
   4   5   1       59.71       61.24      2.44 o
   5   5   1        5.46        5.14      1.59 o
   6   5   1       15.09        9.17      2.65 o
   7   5   1        3.09        2.72      1.83 o
   8   5   1        1.14       -0.42      3.32 o
  -8   6   1        2.04        5.48      6.34 o
  -7   6   1        0.56        0.84      2.19 o
  -6   6   1        5.43        5.02      2.01 o
  -5   6   1        2.54        2.23      1.62 o
  -4   6   1        1.24        1.20      1.44 o
  -3   6   1       50.59       53.82      2.23 o
  -2   6   1        5.52        5.02      2.07 o
  -1   6   1        1.42        2.19      1.38 o
   0   6   1        2.79        3.47      1.32 o
   1   6   1        9.20       10.01      1.36 o
   2   6   1      466.43      452.53      6.54 o
   3   6   1       53.01       55.38      2.26 o
   4   6   1       20.35       23.77      1.63 o
   5   6   1        2.96        1.69      1.40 o
   6   6   1        7.28        4.90      1.84 o
   7   6   1        3.04        4.20      6.37 o
   8   6   1        1.32        4.22      7.50 o
  -7   7   1        0.51       -0.76      5.52 o
  -6   7   1        0.64       -0.82      4.21 o
  -5   7   1        2.22        1.86      1.54 o
  -4   7   1       34.12       33.64      6.98 o
  -3   7   1       12.59       15.55      2.42 o
  -2   7   1        0.02        2.79      1.89 o
  -1   7   1      119.51      123.93      3.52 o
   0   7   1       15.44       15.21      1.82 o
   1   7   1       44.44       46.16      2.46 o
   2   7   1       12.31       10.21      1.76 o
   3   7   1       15.50       14.38      2.04 o
   4   7   1        8.24        6.36      2.29 o
   5   7   1       28.49        6.39      5.06 o
   6   7   1        2.66        0.73      3.38 o
   7   7   1        1.39       -1.04      6.05 o
  -5   8   1        3.11        0.34      3.63 o
  -4   8   1       31.12        0.15      2.22 o
  -3   8   1       16.20       10.67      3.60 o
  -2   8   1       45.82       49.31      4.20 o
  -1   8   1        5.21        5.23      1.93 o
   0   8   1        6.75        8.12      2.04 o
   1   8   1       13.86       11.29      2.32 o
   2   8   1        6.45        3.18      1.68 o
   3   8   1      160.63      154.71      6.16 o
   4   8   1       12.24       -0.79      3.73 o
   5   8   1        8.64       -0.28      2.68 o
  -3   9   1        0.57        0.28      2.61 o
  -2   9   1        1.16        2.21      2.36 o
  -1   9   1        0.74       -0.36      1.80 o
   0   9   1        9.75        5.25      2.22 o
   1   9   1       25.66       16.13      5.75 o
   2   9   1        0.17       -0.01      2.19 o
   3   9   1        0.00       -0.38      3.16 o
 -10   0   2        0.46        0.13      3.70 o
  -9   0   2       23.78       19.86     10.16 o
  -8   0   2       34.80       43.80      4.65 o
  -7   0   2      693.06      675.09     12.72 o
  -6   0   2       41.33       42.42      3.35 o
  -5   0   2       47.76       34.75      3.76 o
  -4   0   2        6.56        5.42      1.86 o
  -3   0   2      132.09      145.60      4.89 o
  -2   0   2     9351.23    10111.30    146.84 o
  -1   0   2       71.08       60.57      2.30 o
   1   0   2    24435.92    27618.09    340.10 o
   2   0   2     8571.59     9266.90     93.23 o
   3   0   2      545.52      529.53      6.68 o
   4   0   2     2891.04     3042.86     37.02 o
   5   0   2       34.22       30.06      2.36 o
   6   0   2      319.66      313.03      6.64 o
   7   0   2      178.18      161.26      5.92 o
   8   0   2      190.77      181.44      7.48 o
   9   0   2        1.87        2.06      4.03 o
  10   0   2        0.22        4.38      3.96 o
 -10   1   2       18.54       20.22      5.97 o
  -9   1   2        0.54        2.52      2.34 o
  -8   1   2       55.73       56.13      3.53 o
  -7   1   2       62.03       67.26      3.53 o
  -6   1   2      378.47      392.86      7.26 o
  -5   1   2       47.80       50.10      2.44 o
  -4   1   2      284.37      298.91      4.65 o
  -3   1   2     3199.86     2997.74     26.90 o
  -2   1   2      287.17      245.65      3.00 o
  -1   1   2      363.75      320.38      4.74 o
   0   1   2       93.41       85.42      1.00 o
   1   1   2     1311.83     1149.52     25.45 o
   2   1   2      319.11      328.57      2.90 o
   3   1   2     1849.56     1903.51     14.34 o
   4   1   2     6380.73     7234.46     64.28 o
   5   1   2      122.33      103.49      2.94 o
   6   1   2       16.66       15.63      1.84 o
   7   1   2        0.57        5.07      2.03 o
   8   1   2       76.27       72.41      4.14 o
   9   1   2        9.57        8.71      2.65 o
  10   1   2        0.76        1.27      2.71 o
 -10   2   2        1.23        2.64      2.98 o
  -9   2   2       15.83       10.66      3.44 o
  -8   2   2        0.32       -0.24      2.28 o
  -7   2   2      118.95      111.37      4.74 o
  -6   2   2       36.91       40.81      2.92 o
  -5   2   2       25.25       27.58      2.18 o
  -4   2   2       65.99       50.63      2.19 o
  -3   2   2        3.20        4.37      1.02 o
  -2   2   2     1487.71     1425.51     12.82 o
  -1   2   2       12.93       19.34      1.27 o
   0   2   2     1160.64     1116.95      8.38 o
   1   2   2     9258.40     9642.49     99.34 o
   2   2   2      141.47      140.75      1.65 o
   3   2   2        1.74        1.33      0.70 o
   4   2   2      249.42      278.45      4.03 o
   5   2   2        2.55        2.41      1.12 o
   6   2   2       47.79       52.09      2.56 o
   7   2   2      105.23       87.14      3.33 o
   8   2   2      109.90      111.26      4.38 o
   9   2   2        0.17        1.40      2.64 o
  10   2   2        5.10        7.31      3.87 o
  -9   3   2       36.40       26.57      7.66 o
  -8   3   2        0.05        0.76      2.16 o
  -7   3   2        0.23        1.58      2.04 o
  -6   3   2       10.85        9.36      2.03 o
  -5   3   2       78.76       81.81      3.02 o
  -4   3   2       59.03       65.94      2.64 o
  -3   3   2       93.39       90.23      2.13 o
  -2   3   2       53.59       64.29      1.63 o
  -1   3   2        6.47        5.63      0.87 o
   0   3   2      469.99      478.44      4.35 o
   1   3   2      224.26      217.18      2.96 o
   2   3   2       82.66       82.84      1.49 o
   3   3   2      345.83      419.67      4.67 o
   4   3   2       22.68       32.08      1.46 o
   5   3   2      300.21      325.75      6.71 o
   6   3   2        2.92        1.17      1.17 o
   7   3   2        0.09        1.39      1.84 o
   8   3   2        4.76        3.97      2.36 o
   9   3   2        1.52        0.92      2.18 o
  -9   4   2        1.36        1.63      2.30 o
  -8   4   2       22.32       21.99      5.65 o
  -7   4   2        9.85       10.97      2.49 o
  -6   4   2       37.41       34.35      2.96 o
  -5   4   2        5.95        8.08      1.94 o
  -4   4   2        1.74        2.00      1.25 o
  -3   4   2       54.15       54.54      2.03 o
  -2   4   2      683.42      656.19      7.21 o
  -1   4   2      233.68      231.61      3.47 o
   0   4   2      350.76      326.74      3.60 o
   1   4   2      264.37      268.69      4.03 o
   2   4   2     4908.84     5065.27     44.85 o
   3   4   2      165.65      172.41      2.83 o
   4   4   2       31.42       32.29      2.03 o
   5   4   2       22.81       25.70      1.89 o
   6   4   2      159.94      150.02      4.29 o
   7   4   2        6.16        4.19      2.00 o
   8   4   2        3.75        3.28      1.86 o
   9   4   2       13.30        9.11      2.67 o
  -8   5   2       31.61       26.34     11.61 o
  -7   5   2        0.15       -1.54      2.13 o
  -6   5   2       18.62       25.18      3.05 o
  -5   5   2        4.07        3.33      2.12 o
  -4   5   2        2.29        3.00      1.43 o
  -3   5   2      250.91      250.55      5.25 o
  -2   5   2        6.87        6.65      1.35 o
  -1   5   2       20.94       21.27      1.52 o
   0   5   2       11.44       14.29      1.49 o
   1   5   2        6.69        6.01      1.02 o
   2   5   2      185.23      190.72      2.96 o
   3   5   2       41.14       46.41      2.02 o
   4   5   2       70.27       69.51      1.92 o
   5   5   2      159.50      172.18      3.67 o
   6   5   2        7.39        8.36      2.33 o
   7   5   2       10.33        9.92      2.61 o
   8   5   2        6.03        2.85      5.30 o
  -8   6   2        5.32        9.64      8.67 o
  -7   6   2        0.43        1.82      3.06 o
  -6   6   2        0.07        1.33      2.60 o
  -5   6   2       33.42       32.26      3.13 o
  -4   6   2       26.23       13.67      7.07 o
  -3   6   2       10.26        7.85      1.99 o
  -2   6   2      189.80      184.32      3.85 o
  -1   6   2       97.26      106.87      3.22 o
   0   6   2      113.17      118.62      4.06 o
   1   6   2        8.43       10.89      1.34 o
   2   6   2      666.13      655.29      7.60 o
   3   6   2      505.20      496.32      6.84 o
   4   6   2       52.97       51.91      1.90 o
   5   6   2       21.00       21.93      2.84 o
   6   6   2       77.08       61.74      8.26 o
   7   6   2        0.80       -0.65      4.82 o
  -7   7   2        6.40        2.69      6.63 o
  -6   7   2        9.55        7.62      6.49 o
  -5   7   2        0.13        0.72      1.42 o
  -4   7   2        6.70        5.81      1.80 o
  -3   7   2       65.39       69.15      3.16 o
  -2   7   2        0.28        1.18      1.63 o
  -1   7   2        0.08        0.79      1.50 o
   0   7   2       31.29       38.57      2.22 o
   1   7   2       44.92       51.15      2.57 o
   2   7   2       96.66      111.73      2.94 o
   3   7   2        0.44        0.57      1.12 o
   4   7   2        0.10        0.41      0.69 o
   5   7   2        0.16       -0.53      2.56 o
   6   7   2        6.56        0.29      2.71 o
  -5   8   2        5.29       -0.73      3.27 o
  -4   8   2        0.47        0.02      1.66 o
  -3   8   2        8.52        5.26      2.37 o
  -2   8   2        3.22        0.99      1.85 o
  -1   8   2        2.14        2.13      1.62 o
   0   8   2       26.19       30.92      2.31 o
   1   8   2        0.43        0.83      1.52 o
   2   8   2        7.39        2.70      1.57 o
   3   8   2      126.78      121.48      7.10 o
   4   8   2        1.88        0.63      3.42 o
   5   8   2        8.33        0.02      2.32 o
  -3   9   2        0.39        1.09      4.39 o
  -2   9   2        1.39        0.85      1.97 o
  -1   9   2        0.16        1.53      1.91 o
   0   9   2       32.51       31.99      4.93 o
   1   9   2        0.05        1.66      2.35 o
   2   9   2        0.29        3.65      3.89 o
   3   9   2        2.69        0.51      2.98 o
 -10   1   3        0.25        4.58      3.61 o
  -9   1   3        1.94        2.58      2.75 o
  -8   1   3       48.42       54.27      3.97 o
  -7   1   3        0.17       -0.10      1.46 o
  -6   1   3       81.72       75.52      3.75 o
  -5   1   3       77.27       74.34      2.61 o
  -4   1   3       73.78       77.09      2.27 o
  -3   1   3      113.90      106.80      3.42 o
  -2   1   3     2786.58     2729.35     26.07 o
  -1   1   3       47.97       32.15      1.79 o
   0   1   3      235.00      207.63      2.09 o
   1   1   3     1128.21     1008.43     12.81 o
   2   1   3      100.86       98.61      1.56 o
   3   1   3      297.27      305.65      3.11 o
   4   1   3       71.46       98.48      1.92 o
   5   1   3     1103.15     1162.81     11.22 o
   6   1   3      166.05      164.85      3.52 o
   7   1   3        8.00        6.95      1.88 o
   8   1   3        5.51        5.84      2.08 o
   9   1   3        0.64        0.92      2.19 o
  10   1   3        4.60       12.06      4.97 o
 -10   2   3       13.68       11.79      4.58 o
  -9   2   3        3.64        4.98      2.63 o
  -8   2   3       10.65        9.65      2.58 o
  -7   2   3       68.08       75.14      3.77 o
  -6   2   3      150.26      140.65      4.52 o
  -5   2   3      182.02      169.79      3.66 o
  -4   2   3        0.76        2.09      1.25 o
  -3   2   3      255.32      237.11      3.89 o
  -2   2   3      255.94      225.04      3.72 o
  -1   2   3     7906.31     7822.43     96.62 o
   0   2   3        0.13        1.10      0.43 o
   1   2   3        0.36        0.12      0.26 o
   2   2   3       21.58       21.99      1.22 o
   3   2   3      285.56      308.10      3.08 o
   4   2   3      295.96      292.90      3.57 o
   5   2   3      249.89      240.47      3.59 o
   6   2   3      117.28      108.90      3.28 o
   7   2   3      306.21      283.07      5.62 o
   8   2   3        0.02        1.51      2.29 o
   9   2   3       18.73       17.54      3.36 o
  10   2   3        1.34        4.49      2.92 o
  -9   3   3        3.12        0.96      2.73 o
  -8   3   3        9.05        3.31      2.59 o
  -7   3   3        6.16        4.33      2.23 o
  -6   3   3      152.74      159.12      5.15 o
  -5   3   3      116.35      125.51      3.35 o
  -4   3   3       25.23       28.29      2.03 o
  -3   3   3       23.73       17.17      1.78 o
  -2   3   3     1503.04     1357.60     27.68 o
  -1   3   3      639.83      600.19      5.90 o
   0   3   3      954.22      920.19      7.59 o
   1   3   3      548.01      526.59      4.73 o
   2   3   3      504.64      500.41      3.96 o
   3   3   3       15.82       17.44      0.90 o
   4   3   3       15.72       17.32      1.36 o
   5   3   3      757.00      816.90      8.46 o
   6   3   3        0.09       -1.12      1.33 o
   7   3   3        9.87        8.56      2.04 o
   8   3   3        6.16        5.85      2.12 o
   9   3   3        2.87        1.11      2.47 o
  -9   4   3        8.49        6.18      2.87 o
  -8   4   3        1.53        0.95      2.10 o
  -7   4   3       83.78       89.00      4.46 o
  -6   4   3       39.41       42.32      2.93 o
  -5   4   3       70.46       73.62      3.59 o
  -4   4   3        4.00        2.93      1.35 o
  -3   4   3       32.81       32.03      1.80 o
  -2   4   3        2.31        5.15      1.20 o
  -1   4   3      668.79      660.90      6.65 o
   0   4   3      703.05      649.70      6.74 o
   1   4   3      725.24      715.62      7.08 o
   2   4   3     1070.66     1067.02      9.80 o
   3   4   3        1.58        1.45      0.73 o
   4   4   3       26.42       25.33      1.30 o
   5   4   3       24.06       24.08      1.96 o
   6   4   3        0.04       -0.08      1.01 o
   7   4   3       88.20       86.51      3.24 o
   8   4   3        5.17        3.19      1.79 o
   9   4   3       33.92       35.63      8.30 o
  -8   5   3       11.78        6.19      3.44 o
  -7   5   3        0.25       -0.80      2.00 o
  -6   5   3       37.88       42.12      3.56 o
  -5   5   3        1.94        2.20      1.89 o
  -4   5   3        7.08        8.39      2.33 o
  -3   5   3       10.93       12.72      2.09 o
  -2   5   3       57.31       61.13      2.79 o
  -1   5   3       45.38       44.69      2.74 o
   0   5   3       60.55       59.08      1.95 o
   1   5   3        0.72       -0.01      0.54 o
   2   5   3      212.89      219.57      2.79 o
   3   5   3       37.42       43.10      2.53 o
   4   5   3        1.64        0.53      0.63 o
   5   5   3        4.22        3.40      1.04 o
   6   5   3      159.69      153.55      4.60 o
   7   5   3        4.79        4.74      1.34 o
   8   5   3        6.82       13.09      6.78 o
  -8   6   3        0.05        2.48      3.24 o
  -7   6   3        2.14        1.27      2.44 o
  -6   6   3        8.39        7.51      2.39 o
  -5   6   3       33.54       25.04      5.60 o
  -4   6   3        4.24        6.91      2.37 o
  -3   6   3        0.51       -0.70      1.15 o
  -2   6   3       45.19       50.70      2.67 o
  -1   6   3        2.99        2.24      1.16 o
   0   6   3       38.28       41.66      2.24 o
   1   6   3        9.50        9.16      1.62 o
   2   6   3       47.94       48.66      2.03 o
   3   6   3      397.36      400.87      5.56 o
   4   6   3        1.34        1.61      0.96 o
   5   6   3        1.82        1.33      0.72 o
   6   6   3       20.42        9.41      7.80 o
   7   6   3        0.65        1.70      4.83 o
  -7   7   3        0.72        0.55      6.49 o
  -6   7   3        0.59       -0.11      1.80 o
  -5   7   3        1.60        1.34      2.21 o
  -4   7   3        0.63        0.69      1.70 o
  -3   7   3        0.47        2.02      1.56 o
  -2   7   3        1.05        2.25      1.56 o
  -1   7   3        5.01        6.26      1.82 o
   0   7   3        0.05        0.59      1.49 o
   1   7   3       19.06       15.01      4.05 o
   2   7   3       11.38        9.94      1.48 o
   3   7   3       15.44       13.82      1.63 o
   4   7   3        0.25        1.21      1.65 o
   5   7   3        3.42       -0.04      2.60 o
   6   7   3       15.73        4.43      4.38 o
  -5   8   3        0.02        0.16      2.75 o
  -4   8   3       10.22        1.51      2.09 o
  -3   8   3        8.67        8.89      2.88 o
  -2   8   3        3.47        2.38      1.84 o
  -1   8   3        0.04       -0.68      1.45 o
   0   8   3        1.32        0.51      1.30 o
   1   8   3       11.61        8.28      2.37 o
   2   8   3        0.21       -0.45      1.15 o
   3   8   3       72.85       77.55      6.53 o
   4   8   3       65.95       73.85      8.00 o
   5   8   3        1.23        0.62      3.82 o
  -3   9   3        2.03        9.15      4.94 o
  -2   9   3        1.35       -0.70      2.34 o
  -1   9   3        2.18        1.47      1.94 o
   0   9   3        1.29        2.18      1.78 o
   1   9   3        0.54        2.86      3.15 o
   2   9   3        8.03        5.27      5.46 o
   3   9   3        1.83       -0.62      3.49 o
 -10   0   4       51.67       69.61     22.03 o
  -9   0   4       48.83       58.59      6.77 o
  -8   0   4       41.89       32.01      4.55 o
  -7   0   4        6.90        6.16      3.12 o
  -6   0   4       25.69       18.76      4.39 o
  -5   0   4       52.39       55.39      3.81 o
  -4   0   4      208.21      180.07      5.69 o
  -3   0   4      719.52      680.90     11.60 o
  -2   0   4     2721.18     2659.62     36.92 o
  -1   0   4     1306.15     1180.49     15.42 o
   0   0   4    14294.59    14104.74    201.90 o
   1   0   4      815.37      740.91      7.37 o
   2   0   4        0.08        3.41      2.24 o
   3   0   4     6573.59     6968.79     83.55 o
   4   0   4       25.27       39.97      2.24 o
   5   0   4       76.36       77.41      3.55 o
   6   0   4       12.03       15.26      2.39 o
   7   0   4       75.07       75.75      4.11 o
   8   0   4      309.91      283.12     12.71 o
   9   0   4       46.21       53.90      6.32 o
  10   0   4        0.00       -5.10      5.10 o
 -10   1   4        1.37        2.04      2.78 o
  -9   1   4       17.52       16.83      5.82 o
  -8   1   4       86.50       87.87      4.39 o
  -7   1   4      509.54      530.90     17.33 o
  -6   1   4       27.13       29.70      2.75 o
  -5   1   4      192.98      169.59      3.68 o
  -4   1   4       22.42       27.97      2.46 o
  -3   1   4     1040.55     1005.03     11.05 o
  -2   1   4      703.18      672.80      7.08 o
  -1   1   4     4016.96     3926.18     44.31 o
   0   1   4     1640.54     1509.65     13.00 o
   1   1   4      494.87      483.94      3.66 o
   2   1   4     2362.99     2244.45     23.13 o
   3   1   4       40.93       39.71      1.27 o
   4   1   4      320.89      308.83      3.50 o
   5   1   4      577.40      611.10      7.22 o
   6   1   4       47.38       52.19      2.47 o
   7   1   4        4.83        6.61      2.17 o
   8   1   4        1.14        0.81      1.84 o
   9   1   4        0.26       -1.50      2.64 o
  10   1   4        2.49        9.41      3.97 o
 -10   2   4       20.42        9.64      5.62 o
  -9   2   4        3.31        3.15      2.71 o
  -8   2   4        8.92        4.50      2.97 o
  -7   2   4       36.30       33.62      3.36 o
  -6   2   4      201.10      191.63      4.61 o
  -5   2   4       31.78       28.98      2.42 o
  -4   2   4        0.17        1.11      1.28 o
  -3   2   4       51.99       53.69      1.92 o
  -2   2   4       14.47       13.99      1.23 o
  -1   2   4      149.97      165.65      2.54 o
   0   2   4      112.35      122.60      1.63 o
   1   2   4     3799.59     3808.07     64.00 o
   2   2   4     1789.36     1645.43     50.35 o
   3   2   4      107.02      108.30      1.45 o
   4   2   4       80.07       94.36      1.85 o
   5   2   4        6.12        4.13      1.16 o
   6   2   4        0.14       -0.41      1.12 o
   7   2   4        6.29        3.04      1.64 o
   8   2   4       48.80       43.46      4.12 o
   9   2   4       43.48       44.68      4.22 o
  -9   3   4        7.13        2.43      2.50 o
  -8   3   4       71.78       80.95      4.90 o
  -7   3   4        1.01        0.33      1.78 o
  -6   3   4        2.43        1.49      1.90 o
  -5   3   4       48.12       52.63      2.67 o
  -4   3   4       14.24       19.50      2.05 o
  -3   3   4      221.23      219.67      4.58 o
  -2   3   4      109.62      120.33      2.50 o
  -1   3   4      529.76      492.58      5.34 o
   0   3   4      233.16      243.12      2.69 o
   1   3   4        3.01        4.68      0.45 o
   2   3   4        0.08        0.04      0.25 o
   3   3   4       47.69       47.94      0.96 o
   4   3   4      240.54      242.16      2.91 o
   5   3   4       20.09       19.29      1.25 o
   6   3   4      237.53      257.81      4.13 o
   7   3   4       89.79       86.36      3.26 o
   8   3   4        8.83        8.58      2.49 o
   9   3   4       12.27       10.45      2.78 o
  -9   4   4       56.20       65.71      5.24 o
  -8   4   4       10.46        7.93      3.39 o
  -7   4   4        5.28        2.56      2.52 o
  -6   4   4        8.92        5.08      2.08 o
  -5   4   4      125.04      123.34      3.62 o
  -4   4   4       19.79       20.17      2.00 o
  -3   4   4       45.04       46.21      2.15 o
  -2   4   4      164.98      148.05      2.99 o
  -1   4   4      145.56      158.62      3.20 o
   0   4   4       61.67       60.49      1.72 o
   1   4   4       12.49       15.21      0.86 o
   2   4   4      127.03      135.22      1.56 o
   3   4   4        5.57        3.41      0.56 o
   4   4   4        0.25        0.16      0.74 o
   5   4   4        0.07        0.19      0.72 o
   6   4   4        2.12        1.08      1.08 o
   7   4   4       47.53       39.26      2.65 o
   8   4   4        1.05        0.19      1.42 o
   9   4   4        5.26        4.19      5.93 o
  -8   5   4        8.23        5.69      3.22 o
  -7   5   4       16.29       13.70      4.01 o
  -6   5   4       48.27       55.31      4.94 o
  -5   5   4       31.80       41.58      3.88 o
  -4   5   4        2.85        4.28      1.77 o
  -3   5   4       15.89       20.07      2.39 o
  -2   5   4        5.92        8.83      1.74 o
  -1   5   4       29.42       24.53      1.60 o
   0   5   4      153.25      155.77      3.17 o
   1   5   4       67.72       65.85      1.71 o
   2   5   4      307.96      326.03      3.54 o
   3   5   4      105.93      110.61      1.44 o
   4   5   4       12.94       12.01      0.66 o
   5   5   4        8.72        8.07      1.67 o
   6   5   4       15.98       13.98      2.75 o
   7   5   4        9.01        7.36      5.41 o
   8   5   4        3.06        2.42      5.26 o
  -7   6   4        5.58        3.57      2.60 o
  -6   6   4        7.56        9.19      3.17 o
  -5   6   4       11.23        6.03      2.31 o
  -4   6   4       48.05       52.21      3.51 o
  -3   6   4        0.78        2.33      1.98 o
  -2   6   4        2.50        3.30      1.45 o
  -1   6   4       13.47       13.97      1.71 o
   0   6   4       19.29       26.14      1.71 o
   1   6   4      288.94      301.73      4.34 o
   2   6   4       48.44       47.23      1.55 o
   3   6   4       56.70       52.19      3.60 o
   4   6   4        6.94        8.21      0.89 o
   5   6   4        1.36       -0.78      2.38 o
   6   6   4        0.30        0.39      2.55 o
   7   6   4        3.96        2.12      4.50 o
  -6   7   4        9.47        5.28      2.70 o
  -5   7   4        5.47        1.14      2.01 o
  -4   7   4        7.88        4.86      2.17 o
  -3   7   4        6.68        8.14      2.23 o
  -2   7   4        0.02        1.71      1.81 o
  -1   7   4        0.04        0.49      1.45 o
   0   7   4       42.24       50.34      2.54 o
   1   7   4       18.42       20.30      1.72 o
   2   7   4       65.78       60.89      1.95 o
   3   7   4       15.75       13.98      1.85 o
   4   7   4        7.07        0.24      2.89 o
   5   7   4        1.56        1.62      2.97 o
   6   7   4        0.12       -0.10      2.44 o
  -5   8   4        1.79        1.07      2.65 o
  -4   8   4       15.75        0.69      2.53 o
  -3   8   4        0.00        0.96      1.75 o
  -2   8   4        0.33        0.33      1.67 o
  -1   8   4       11.68        7.49      2.21 o
   0   8   4        1.13        1.06      1.44 o
   1   8   4       22.66       19.20      2.38 o
   2   8   4        0.93        0.46      1.94 o
   3   8   4        1.15       -0.05      2.87 o
   4   8   4       32.15       -1.32      4.53 o
   5   8   4        0.03        1.31      3.86 o
  -3   9   4        0.35        3.00      3.55 o
  -2   9   4        0.49        1.09      2.81 o
  -1   9   4        0.14        0.28      1.86 o
   0   9   4        0.02       -2.05      2.90 o
   1   9   4        6.51        3.92      4.27 o
   2   9   4        3.16        1.24      3.19 o
 -10   1   5        0.14        3.14      3.80 o
  -9   1   5        0.18        1.68      2.57 o
  -8   1   5      137.03      148.21      5.84 o
  -7   1   5        0.52        2.23      2.33 o
  -6   1   5      408.27      397.02      8.87 o
  -5   1   5        8.45        6.60      1.93 o
  -4   1   5      221.69      249.24      5.04 o
  -3   1   5      483.05      503.78      6.84 o
  -2   1   5     1510.00     1467.88     14.51 o
  -1   1   5      287.17      278.32      3.80 o
   0   1   5     1473.40     1367.51     12.10 o
   1   1   5       78.69       78.97      1.96 o
   2   1   5      108.21      115.00      1.37 o
   3   1   5      276.48      249.07      2.94 o
   4   1   5       70.40       70.92      2.04 o
   5   1   5      278.55      262.68      3.79 o
   6   1   5       18.27       22.67      1.88 o
   7   1   5        1.54        1.85      1.69 o
   8   1   5       10.05        9.44      3.20 o
   9   1   5        4.34        3.53      2.73 o
  10   1   5        3.58        5.10      3.76 o
 -10   2   5        3.70        2.55      3.21 o
  -9   2   5       22.94       21.16     10.13 o
  -8   2   5      181.61      204.96      7.15 o
  -7   2   5       13.42       15.43      3.13 o
  -6   2   5       23.58       23.59      2.86 o
  -5   2   5      161.70      160.04      3.76 o
  -4   2   5       17.53       18.26      1.74 o
  -3   2   5      176.29      185.35      3.44 o
  -2   2   5     1529.59     1436.21     13.48 o
  -1   2   5     1736.33     1577.90     13.76 o
   0   2   5      236.25      235.62      2.44 o
   1   2   5      212.06      214.80      4.42 o
   2   2   5      341.94      305.92      6.78 o
   3   2   5      356.58      384.27      4.17 o
   4   2   5     1370.65     1353.98     11.93 o
   5   2   5       18.73       23.74      1.61 o
   6   2   5       12.09       13.28      1.64 o
   7   2   5        0.45        0.90      1.45 o
   8   2   5       16.35       10.70      2.83 o
   9   2   5       15.84       15.03      3.55 o
  -9   3   5        0.18       -0.66      2.76 o
  -8   3   5      299.64      330.13      8.07 o
  -7   3   5        7.73       10.49      2.96 o
  -6   3   5      966.65      981.08     14.45 o
  -5   3   5      326.84      318.53      6.18 o
  -4   3   5        0.08        0.15      1.19 o
  -3   3   5      138.97      134.39      3.75 o
  -2   3   5      263.76      259.45      3.72 o
  -1   3   5        7.41        7.29      0.95 o
   0   3   5      298.40      301.92      4.14 o
   1   3   5      221.07      204.82      2.69 o
   2   3   5        2.26        2.54      1.76 o
   3   3   5     1181.26     1179.54     14.61 o
   4   3   5        2.35        2.10      0.66 o
   5   3   5      114.26      124.14      2.52 o
   6   3   5       17.85       17.28      1.81 o
   7   3   5       42.61       39.75      2.53 o
   8   3   5        2.52        1.36      1.96 o
   9   3   5        0.65        0.45      1.73 o
  -9   4   5        3.16        9.70      3.64 o
  -8   4   5       17.52       15.97      3.72 o
  -7   4   5       50.01       59.06      4.28 o
  -6   4   5       57.98       59.23      3.70 o
  -5   4   5        1.13        0.46      1.73 o
  -4   4   5       56.43       51.99      2.68 o
  -3   4   5        3.75        4.64      1.38 o
  -2   4   5       44.76       44.58      2.03 o
  -1   4   5        0.34        2.16      1.10 o
   0   4   5       21.49       23.18      1.46 o
   1   4   5      383.95      374.68      4.29 o
   2   4   5     1357.40     1365.27     52.35 o
   3   4   5        2.92        5.32      2.36 o
   4   4   5      121.72      121.33      3.64 o
   5   4   5       19.67       19.60      1.16 o
   6   4   5        0.03        0.35      0.97 o
   7   4   5        0.06       -0.10      1.27 o
   8   4   5        0.56        2.24      2.42 o
   9   4   5        1.05        5.26      9.57 o
  -8   5   5       49.11       51.00     10.32 o
  -7   5   5        0.00        1.16      2.16 o
  -6   5   5       10.17        8.93      2.67 o
  -5   5   5       22.55       27.32      3.13 o
  -4   5   5        0.00        1.05      1.70 o
  -3   5   5       29.66       36.72      2.67 o
  -2   5   5        2.86        2.52      1.53 o
  -1   5   5       49.05       54.50      2.31 o
   0   5   5       84.30       84.40      1.90 o
   1   5   5      129.62      139.42      3.27 o
   2   5   5        3.01        2.44      0.60 o
   3   5   5      123.52      128.85      4.63 o
   4   5   5       23.86       29.75      3.36 o
   5   5   5        5.13        4.27      2.82 o
   6   5   5       29.31       27.93      4.00 o
   7   5   5       40.65       29.72     13.60 o
   8   5   5       12.11        7.35      7.45 o
  -7   6   5        0.42       -0.62      2.77 o
  -6   6   5       26.14       20.92      5.37 o
  -5   6   5        0.14       -0.23      2.04 o
  -4   6   5       59.09       61.91      3.69 o
  -3   6   5        3.19        2.37      1.88 o
  -2   6   5       13.21       10.45      2.95 o
  -1   6   5        2.33        1.47      1.12 o
   0   6   5       40.76       41.71      2.04 o
   1   6   5        0.63        0.30      0.73 o
   2   6   5       81.38       75.03      2.62 o
   3   6   5        1.52        0.45      0.55 o
   4   6   5        7.05        4.70      3.11 o
   5   6   5        4.70       -1.21      3.03 o
   6   6   5        0.61        0.32      2.90 o
   7   6   5        0.01        0.10      2.52 o
  -6   7   5       29.50       12.06      5.83 o
  -5   7   5        7.73        3.36      2.79 o
  -4   7   5        1.01        1.09      1.73 o
  -3   7   5        0.00        2.59      1.76 o
  -2   7   5        0.65        1.76      1.68 o
  -1   7   5        9.33        7.34      2.69 o
   0   7   5        0.25        0.00      0.93 o
   1   7   5        0.00        1.10      1.19 o
   2   7   5        2.14        3.14      0.76 o
   3   7   5        0.00       -0.39      2.54 o
   4   7   5       13.40        2.60      3.48 o
   5   7   5        0.00        2.10      3.56 o
   6   7   5        7.52        3.99      4.18 o
  -5   8   5        1.78        0.53      2.39 o
  -4   8   5        4.90        0.15      1.89 o
  -3   8   5       15.81       14.86      3.68 o
  -2   8   5       17.01       16.11      3.41 o
  -1   8   5        1.73        3.82      2.10 o
   0   8   5        5.34        3.14      2.07 o
   1   8   5        9.18        6.49      1.94 o
   2   8   5        1.70        4.95      4.37 o
   3   8   5        0.36        1.55      3.70 o
   4   8   5       11.09       -1.05      3.44 o
   5   8   5        0.72        0.39      3.29 o
  -2   9   5        0.03       -1.62      2.91 o
  -1   9   5        4.22        3.95      3.02 o
   0   9   5        3.50        0.53      3.07 o
   1   9   5        2.74        1.17      3.98 o
   2   9   5        1.18        2.80      3.87 o
 -10   0   6        6.16        8.77      4.98 o
  -9   0   6       38.77       33.01     22.33 o
  -8   0   6        1.52        3.51      3.79 o
  -7   0   6      732.75      746.21     50.57 o
  -6   0   6      715.23      702.31     16.93 o
  -5   0   6      350.64      350.53      8.89 o
  -4   0   6      919.36      956.04     16.14 o
  -3   0   6     2060.09     2183.85     33.09 o
  -2   0   6     5557.39     5690.66     82.07 o
  -1   0   6     3028.75     2827.52     38.65 o
   0   0   6     1384.77     1232.85     15.93 o
   1   0   6       25.67       24.70      1.78 o
   2   0   6     1693.56     1693.62     22.96 o
   3   0   6       44.16       32.21      2.48 o
   4   0   6      608.81      647.43      9.06 o
   5   0   6      394.44      387.51      8.84 o
   6   0   6      103.97       98.81      5.42 o
   7   0   6       13.56       17.41      4.15 o
   8   0   6        4.28        2.37      3.07 o
   9   0   6        0.93        3.40      4.20 o
  10   0   6        0.63       11.06     15.05 o
 -10   1   6        2.62        1.02      2.87 o
  -9   1   6        6.61        4.35      2.98 o
  -8   1   6       23.26       27.06      3.71 o
  -7   1   6     1466.88     1510.00     35.33 o
  -6   1   6      847.37      890.05     13.63 o
  -5   1   6     1400.07     1380.04     17.87 o
  -4   1   6      450.67      448.03      6.55 o
  -3   1   6     2064.22     2213.27     23.11 o
  -2   1   6      260.55      254.23      3.72 o
  -1   1   6      249.89      249.35      3.32 o
   0   1   6      839.09      740.40      7.02 o
   1   1   6      997.22      916.15      7.69 o
   2   1   6        0.23        1.57      0.54 o
   3   1   6       15.53       11.93      0.87 o
   4   1   6      477.93      480.43      5.52 o
   5   1   6      256.95      250.54      4.53 o
   6   1   6       38.93       45.16      2.52 o
   7   1   6       13.44       17.07      2.39 o
   8   1   6       67.29       74.24      4.45 o
   9   1   6        0.52        3.15      3.42 o
  10   1   6        1.34        2.64      7.29 o
 -10   2   6       14.11        3.42      3.26 o
  -9   2   6       32.74       38.93     10.14 o
  -8   2   6       32.71       18.92      9.11 o
  -7   2   6      132.34      148.49      5.28 o
  -6   2   6      383.80      371.42      6.84 o
  -5   2   6       44.09       45.26      2.86 o
  -4   2   6      284.89      296.68      5.18 o
  -3   2   6        0.30        0.82      1.12 o
  -2   2   6       74.54       73.22      2.38 o
  -1   2   6       23.11       29.17      1.50 o
   0   2   6       59.55       66.48      2.07 o
   1   2   6        9.04        5.26      0.32 o
   2   2   6     1120.80     1085.63     15.09 o
   3   2   6       39.24       39.29      0.98 o
   4   2   6      218.41      227.39      3.69 o
   5   2   6       30.76       30.80      1.74 o
   6   2   6       11.29        9.31      1.75 o
   7   2   6        0.49       -0.54      1.35 o
   8   2   6        0.08        1.09      1.77 o
   9   2   6        1.20        1.24      2.59 o
  -9   3   6        4.07        1.75      3.45 o
  -8   3   6       65.94       67.81      5.28 o
  -7   3   6       46.77       56.37      4.94 o
  -6   3   6      363.34      370.31      7.17 o
  -5   3   6      221.80      217.17      4.71 o
  -4   3   6      113.97      118.11      4.20 o
  -3   3   6       10.51        9.90      1.56 o
  -2   3   6        3.61        5.09      1.17 o
  -1   3   6        2.95        3.51      1.01 o
   0   3   6       47.14       46.31      1.46 o
   1   3   6       52.61       56.51      0.84 o
   2   3   6        6.22        3.18      2.20 o
   3   3   6        4.10        2.11      1.64 o
   4   3   6       24.27       26.50      1.81 o
   5   3   6      119.27      115.56      2.28 o
   6   3   6        0.18        0.61      1.11 o
   7   3   6       13.28       10.49      2.36 o
   8   3   6        0.29        1.01      2.36 o
   9   3   6        0.59       -0.44      1.83 o
  -9   4   6       32.62       17.73      8.65 o
  -8   4   6       48.80       55.27      4.97 o
  -7   4   6        0.83        0.26      1.46 o
  -6   4   6       22.09       17.02      2.88 o
  -5   4   6       64.62       75.53      3.35 o
  -4   4   6       12.00       11.11      2.00 o
  -3   4   6       32.67       33.14      2.34 o
  -2   4   6      128.48      122.39      4.03 o
  -1   4   6      376.50      378.00      4.73 o
   0   4   6       14.19       11.74      1.30 o
   1   4   6      215.07      206.47      3.30 o
   2   4   6       17.08       19.32      3.49 o
   3   4   6        1.16       -0.01      1.19 o
   4   4   6       16.23       13.84      3.29 o
   5   4   6       81.98       77.79      2.84 o
   6   4   6        0.56        0.86      1.26 o
   7   4   6        2.03        1.19      1.41 o
   8   4   6        2.40       -1.71      4.46 o
   9   4   6        2.15        1.33      4.99 o
  -8   5   6       77.75       87.72      8.08 o
  -7   5   6        3.40        0.27      2.14 o
  -6   5   6        0.08        1.14      2.10 o
  -5   5   6     1019.53     1007.26     13.61 o
  -4   5   6        4.63        2.85      2.17 o
  -3   5   6       47.73       48.16      3.11 o
  -2   5   6       74.71       74.16      3.11 o
  -1   5   6        7.84        8.35      1.62 o
   0   5   6       45.11       42.61      1.70 o
   1   5   6       59.87       61.00      2.14 o
   2   5   6       10.48       11.48      3.45 o
   3   5   6       97.00      112.38      5.84 o
   4   5   6        0.94        1.28      2.20 o
   5   5   6        0.23        0.69      2.27 o
   6   5   6        6.21        5.88      3.35 o
   7   5   6        0.61        1.99      3.19 o
   8   5   6        8.37        6.09      5.37 o
  -7   6   6        4.96        5.98      2.98 o
  -6   6   6       12.70        7.83      4.85 o
  -5   6   6       13.46       13.21      3.61 o
  -4   6   6        2.04        1.86      2.27 o
  -3   6   6       12.21       14.98      2.42 o
  -2   6   6        4.82        5.52      1.96 o
  -1   6   6      116.56      131.50      4.16 o
   0   6   6        2.42        2.56      1.52 o
   1   6   6       56.24       54.28      2.30 o
   2   6   6       35.50       32.31      5.13 o
   3   6   6       16.66       15.76      3.81 o
   4   6   6       17.98       16.16      6.16 o
   5   6   6        6.35        2.27      2.93 o
   6   6   6       14.89        5.28      4.21 o
   7   6   6        0.83        0.05      2.14 o
  -6   7   6        0.45       -0.76      2.33 o
  -5   7   6       98.89      101.24      5.42 o
  -4   7   6        7.09        3.43      2.58 o
  -3   7   6       42.36       49.62      3.53 o
  -2   7   6       48.47       56.96      3.39 o
  -1   7   6       11.45       12.35      2.11 o
   0   7   6       59.38       65.74      3.18 o
   1   7   6       18.12       22.47      1.92 o
   2   7   6       10.19        8.18      1.14 o
   3   7   6       32.37       25.02      9.91 o
   4   7   6        1.48        0.86      3.22 o
   5   7   6       27.88        8.57     10.40 o
   6   7   6        5.14        0.60      3.60 o
  -5   8   6        0.15       -0.21      2.19 o
  -4   8   6        0.03        0.45      2.36 o
  -3   8   6        2.96        3.19      2.44 o
  -2   8   6        1.92        2.36      1.90 o
  -1   8   6        3.33        5.04      2.21 o
   0   8   6        0.11       -0.40      1.45 o
   1   8   6        0.29        0.09      2.17 o
   2   8   6        3.67        3.62      3.45 o
   3   8   6        5.97       -1.35      3.38 o
   4   8   6        1.92        0.53      3.29 o
   5   8   6        1.22        1.84      4.53 o
  -2   9   6        1.31       -2.11      3.64 o
  -1   9   6        0.05       -1.63      3.90 o
   0   9   6        1.42        1.53      3.71 o
   1   9   6        3.80        1.55      3.29 o
   2   9   6        0.83        2.27      3.67 o
 -10   1   7        5.30        2.89      3.07 o
  -9   1   7        7.16        5.48      3.01 o
  -8   1   7       82.61       94.71      5.36 o
  -7   1   7      312.80      305.44      7.59 o
  -6   1   7      273.29      254.93      7.22 o
  -5   1   7       98.31      107.19      3.83 o
  -4   1   7     1556.00     1595.50     18.61 o
  -3   1   7        1.50        3.91      1.64 o
  -2   1   7      450.20      454.60      6.11 o
  -1   1   7      415.28      397.24      4.93 o
   0   1   7      803.51      734.25      7.61 o
   1   1   7      551.86      523.68      5.43 o
   2   1   7      287.55      299.43      3.72 o
   3   1   7      101.25      103.66      1.48 o
   4   1   7       17.51       22.69      1.50 o
   5   1   7        3.47        3.36      1.34 o
   6   1   7        5.49        4.42      1.53 o
   7   1   7       15.35       18.47      2.71 o
   8   1   7       36.32       40.72      3.45 o
   9   1   7       20.10       18.34      5.14 o
  -9   2   7       24.47        5.22      4.61 o
  -8   2   7        0.18        1.32      2.65 o
  -7   2   7        3.62        3.30      2.42 o
  -6   2   7       88.22       95.29      4.67 o
  -5   2   7      244.63      238.88      5.09 o
  -4   2   7      748.98      762.23     10.02 o
  -3   2   7       72.85       59.98      2.51 o
  -2   2   7     2654.02     2653.84     27.49 o
  -1   2   7     3060.42     3011.43     30.37 o
   0   2   7      624.04      581.18      6.12 o
   1   2   7      209.58      208.91      2.29 o
   2   2   7      801.67      786.85      7.07 o
   3   2   7      290.81      292.76      3.37 o
   4   2   7       74.50       73.26      1.90 o
   5   2   7       43.75       45.28      1.84 o
   6   2   7        4.56        4.12      1.56 o
   7   2   7       24.22       31.77      3.67 o
   8   2   7        0.63        1.65      2.27 o
   9   2   7        5.03        3.70      3.02 o
  -9   3   7        0.18        1.85      2.83 o
  -8   3   7        9.50       10.81      4.05 o
  -7   3   7      371.09      402.73      8.33 o
  -6   3   7      129.96      133.51      4.96 o
  -5   3   7      832.82      792.40     11.04 o
  -4   3   7     2218.81     2186.26     23.12 o
  -3   3   7      100.97      103.92      3.05 o
  -2   3   7     1885.67     1901.68     18.83 o
  -1   3   7       69.84       69.50      1.99 o
   0   3   7      472.41      471.35      4.81 o
   1   3   7      267.10      244.17      2.94 o
   2   3   7      638.53      596.86     14.64 o
   3   3   7      253.67      260.96      5.95 o
   4   3   7       69.16       68.84      2.13 o
   5   3   7       34.15       37.81      1.79 o
   6   3   7       61.38       64.23      3.18 o
   7   3   7        2.45        3.47      1.77 o
   8   3   7        9.37       11.52      3.28 o
   9   3   7       14.96       12.62      4.02 o
  -9   4   7        1.57       -0.53      2.86 o
  -8   4   7        3.21        0.00      2.41 o
  -7   4   7        0.23        2.52      2.72 o
  -6   4   7       10.12        8.11      2.75 o
  -5   4   7      154.75      156.82      4.50 o
  -4   4   7      802.59      797.89     10.50 o
  -3   4   7      117.38      110.24      3.25 o
  -2   4   7       64.02       70.45      2.62 o
  -1   4   7       28.64       25.99      1.78 o
   0   4   7      155.14      156.94      3.05 o
   1   4   7      169.69      166.31      2.24 o
   2   4   7       52.33       55.66      8.38 o
   3   4   7       75.47       68.09      5.25 o
   4   4   7      161.00      164.95      5.21 o
   5   4   7       93.80       99.68      5.61 o
   6   4   7        1.11        0.72      0.58 o
   7   4   7       19.61       26.22      5.71 o
   8   4   7        1.21       -0.68      4.09 o
  -8   5   7       30.67       16.80      6.73 o
  -7   5   7       30.99       34.93      7.05 o
  -6   5   7        2.54        4.61      2.68 o
  -5   5   7      221.38      251.29      6.58 o
  -4   5   7       20.47       20.59      2.72 o
  -3   5   7       52.94       59.47      2.74 o
  -2   5   7      225.88      216.78      5.77 o
  -1   5   7      132.09      144.83      3.39 o
   0   5   7       66.39       65.89      2.61 o
   1   5   7       62.42       64.89      1.81 o
   2   5   7        8.80        9.23      4.10 o
   3   5   7        3.84        4.33      2.94 o
   4   5   7       10.93        9.65      3.05 o
   5   5   7       33.94       39.01      4.62 o
   6   5   7       98.48      107.63      6.09 o
   7   5   7        0.24        1.09      2.99 o
   8   5   7        2.81       -0.56      3.56 o
  -7   6   7        0.75        0.98      2.46 o
  -6   6   7        1.00        0.24      2.09 o
  -5   6   7      129.68      131.39      5.69 o
  -4   6   7        6.05        5.71      2.59 o
  -3   6   7        4.83        7.26      2.71 o
  -2   6   7       14.97       13.67      2.22 o
  -1   6   7      106.32      100.90      3.53 o
   0   6   7        7.27        7.02      1.70 o
   1   6   7        2.17        2.58      0.92 o
   2   6   7        2.44        0.89      2.92 o
   3   6   7       40.41       44.90      5.36 o
   4   6   7        4.83        5.13      4.02 o
   5   6   7        0.21       -0.45      2.83 o
   6   6   7        3.92        1.12      3.05 o
   7   6   7        1.12       -3.27      3.84 o
  -6   7   7        2.43        0.42      2.43 o
  -5   7   7        5.38        1.41      2.55 o
  -4   7   7       94.31       99.54      4.88 o
  -3   7   7        1.08        0.89      1.88 o
  -2   7   7       15.81       16.80      2.84 o
  -1   7   7        1.60        1.87      1.65 o
   0   7   7        2.75        4.02      1.80 o
   1   7   7       17.86       21.34      1.90 o
   2   7   7       69.14       85.29      6.57 o
   3   7   7        0.13        0.44      3.07 o
   4   7   7        0.62       -0.23      2.73 o
   5   7   7        5.48        3.36      4.16 o
   6   7   7        0.30       -0.58      3.60 o
  -5   8   7       12.91        2.29      2.77 o
  -4   8   7        0.95        0.21      1.98 o
  -3   8   7        0.74        3.18      2.47 o
  -2   8   7       11.54        9.26      2.36 o
  -1   8   7       56.68       58.76      3.72 o
   0   8   7        0.49        1.91      2.89 o
   1   8   7        3.53        4.96      3.86 o
   2   8   7        2.63        2.93      3.87 o
   3   8   7        5.64        0.13      2.99 o
   4   8   7        0.06       -3.76      5.60 o
  -2   9   7       23.52       21.48      4.95 o
  -1   9   7        0.16        3.48      6.23 o
   0   9   7        1.67        0.82      3.55 o
   1   9   7       40.35       37.62     28.83 o
   2   9   7        9.55        0.65      3.78 o
 -10   0   8        1.51       -0.54      3.50 o
  -9   0   8        3.81       -0.06      2.34 o
  -8   0   8      280.23      315.37     38.78 o
  -7   0   8      206.14      211.17      9.23 o
  -6   0   8       62.70       73.24      7.05 o
  -5   0   8        2.68        3.17      2.71 o
  -4   0   8       70.94       61.38      5.52 o
  -3   0   8     3027.48     3110.96     52.74 o
  -2   0   8     1549.81     1613.66     24.45 o
  -1   0   8     3563.63     3440.46     49.23 o
   0   0   8     1691.48     1677.17     30.73 o
   1   0   8       21.48       18.54      1.82 o
   2   0   8     3891.49     3971.79     56.18 o
   3   0   8      622.32      585.68      8.02 o
   4   0   8       13.04       12.28      1.52 o
   5   0   8      258.62      243.46      5.04 o
   6   0   8       45.35       47.94      4.81 o
   7   0   8       14.15       12.07      3.33 o
   8   0   8        4.33        6.41      4.23 o
   9   0   8        9.11        3.01      4.49 o
 -10   1   8        0.39        5.18      3.88 o
  -9   1   8       70.68       73.92     13.68 o
  -8   1   8       99.61      123.34      8.37 o
  -7   1   8       80.98       94.65      5.86 o
  -6   1   8     1617.45     1582.96     43.09 o
  -5   1   8      865.10      887.14     21.91 o
  -4   1   8       53.42       39.10      2.72 o
  -3   1   8     5266.96     5796.03     63.74 o
  -2   1   8     2410.49     2455.95     25.29 o
  -1   1   8     1188.99     1205.02     12.21 o
   0   1   8      601.27      612.90      6.61 o
   1   1   8     3472.79     3396.60     33.23 o
   2   1   8       78.38       80.36      1.66 o
   3   1   8     1154.29     1123.38      9.63 o
   4   1   8      316.59      317.68      4.15 o
   5   1   8        2.33        1.72      1.16 o
   6   1   8      196.27      196.63      3.98 o
   7   1   8       11.76       11.79      2.42 o
   8   1   8       33.29       35.10      3.55 o
   9   1   8        8.76        7.30      3.42 o
  -9   2   8        1.63        1.35      3.04 o
  -8   2   8       65.61       66.94      9.56 o
  -7   2   8       27.95       29.20      4.92 o
  -6   2   8       38.10       43.98      3.36 o
  -5   2   8       10.74        6.49      2.45 o
  -4   2   8        4.87        4.05      2.01 o
  -3   2   8     2000.13     2017.94     23.10 o
  -2   2   8      457.14      487.25      6.40 o
  -1   2   8      121.37      117.48      2.87 o
   0   2   8        3.49        7.66      1.07 o
   1   2   8      565.75      575.12      5.27 o
   2   2   8      611.94      641.29      5.39 o
   3   2   8        4.28        3.80      0.84 o
   4   2   8       38.01       40.10      1.50 o
   5   2   8      220.74      231.90      4.55 o
   6   2   8        0.46        0.63      1.41 o
   7   2   8        2.99        1.02      1.44 o
   8   2   8        3.01        5.67      2.47 o
   9   2   8        1.34        3.86      2.95 o
  -9   3   8        8.02        0.34      2.15 o
  -8   3   8        1.25       -0.39      2.15 o
  -7   3   8      250.84      257.74      6.94 o
  -6   3   8       75.54       78.56      4.10 o
  -5   3   8      793.82      788.27     11.13 o
  -4   3   8      150.90      160.17      4.51 o
  -3   3   8        2.91        4.79      1.43 o
  -2   3   8      787.08      832.49      9.24 o
  -1   3   8       20.27       18.90      1.64 o
   0   3   8      872.11      887.22      8.22 o
   1   3   8        1.52        1.02      0.50 o
   2   3   8       19.67       21.97      3.19 o
   3   3   8       85.50       96.78      4.95 o
   4   3   8        4.13        5.05      0.48 o
   5   3   8        2.81        3.55      0.86 o
   6   3   8       72.95       70.75      2.50 o
   7   3   8       23.74       26.64      4.45 o
   8   3   8        2.84        1.09      1.77 o
   9   3   8        6.31       13.09      6.28 o
  -9   4   8        7.33        4.78      3.75 o
  -8   4   8        5.47        6.13      3.45 o
  -7   4   8        0.04       -0.65      2.04 o
  -6   4   8       77.39       78.13      4.79 o
  -5   4   8      135.90      134.36      4.74 o
  -4   4   8       75.18       82.14      3.53 o
  -3   4   8       16.08       12.95      3.08 o
  -2   4   8      115.96      125.92      3.14 o
  -1   4   8      161.94      153.80      2.90 o
   0   4   8      942.01      938.07      9.88 o
   1   4   8      215.10      218.81      2.93 o
   2   4   8        0.17        1.38      2.83 o
   3   4   8       10.51        5.98      3.23 o
   4   4   8        4.34        3.75      2.46 o
   5   4   8        0.72        2.83      3.06 o
   6   4   8        0.48        0.40      2.76 o
   7   4   8        3.83        8.11      4.84 o
   8   4   8        0.08       -0.56      3.27 o
  -8   5   8        0.92        3.14      3.74 o
  -7   5   8      108.80      118.71      5.33 o
  -6   5   8        0.24       -1.60      2.44 o
  -5   5   8       82.74       85.16      4.17 o
  -4   5   8      636.02      650.49      9.98 o
  -3   5   8       27.05       31.01      2.74 o
  -2   5   8       98.98       91.13      2.88 o
  -1   5   8      513.80      522.27      8.74 o
   0   5   8      114.04      119.73      2.57 o
   1   5   8      147.94      155.78      2.48 o
   2   5   8       91.31       95.65      6.03 o
   3   5   8      475.08      507.17     12.09 o
   4   5   8        7.37        7.20      3.51 o
   5   5   8        6.10        4.59      3.04 o
   6   5   8       35.51       22.49     12.20 o
   7   5   8        2.99        3.69      5.65 o
   8   5   8        1.64        0.95      3.84 o
  -7   6   8        0.02        2.68      3.88 o
  -6   6   8       32.38       14.23      5.82 o
  -5   6   8        4.74        3.84      2.75 o
  -4   6   8       19.40       19.61      3.35 o
  -3   6   8      160.94      169.43      4.97 o
  -2   6   8        4.61        5.13      2.08 o
  -1   6   8       13.88       13.90      2.13 o
   0   6   8      195.20      194.16      3.61 o
   1   6   8       19.58       18.52      1.36 o
   2   6   8       35.79       47.18      7.38 o
   3   6   8        0.21       -0.24      2.27 o
   4   6   8       13.49       11.39      4.97 o
   5   6   8       31.88        2.57      4.79 o
   6   6   8        2.24       -0.16      3.84 o
   7   6   8        9.05        7.90      4.87 o
  -6   7   8        0.00        0.59      2.98 o
  -5   7   8        0.06        0.01      1.60 o
  -4   7   8      248.24      267.57      8.35 o
  -3   7   8        2.74        5.42      2.22 o
  -2   7   8       49.80       59.54      4.56 o
  -1   7   8      124.72      123.53      4.49 o
   0   7   8        5.94        4.23      1.54 o
   1   7   8       11.12       11.39      2.56 o
   2   7   8      105.26      124.29      7.71 o
   3   7   8       81.04      100.64      7.71 o
   4   7   8        1.10        1.67      3.49 o
   5   7   8        0.02       -0.98      4.10 o
   6   7   8       15.71        5.87      5.04 o
  -4   8   8        5.99        3.59      3.12 o
  -3   8   8        5.93        4.80      2.89 o
  -2   8   8       21.40       17.92      3.12 o
  -1   8   8        0.84        4.17      2.42 o
   0   8   8        0.36        3.44      4.03 o
   1   8   8        4.24       16.18      6.27 o
   2   8   8       11.13       10.28      5.78 o
   3   8   8        0.72       -0.34      4.10 o
   4   8   8        1.29        1.47      3.87 o
  -1   9   8        2.84       11.15      7.63 o
   0   9   8        1.09       23.02     14.03 o
   1   9   8       14.78       13.54     12.89 o
  -9   1   9        0.00       -0.56      2.93 o
  -8   1   9        6.00        4.55      3.06 o
  -7   1   9       90.05      105.85      5.22 o
  -6   1   9      230.48      226.68      9.77 o
  -5   1   9       13.86       11.14      2.73 o
  -4   1   9      301.70      290.29      5.42 o
  -3   1   9       64.85       65.09      2.64 o
  -2   1   9      606.75      649.36      8.10 o
  -1   1   9      172.79      169.39      3.18 o
   0   1   9      145.30      166.77      3.06 o
   1   1   9     1352.39     1399.66     14.06 o
   2   1   9      554.58      526.65      5.85 o
   3   1   9       17.29       15.46      1.18 o
   4   1   9      738.81      733.17      7.30 o
   5   1   9       21.94       25.94      1.78 o
   6   1   9        0.33       -0.37      1.07 o
   7   1   9       12.76       14.20      2.64 o
   8   1   9       28.29       29.61      3.25 o
   9   1   9        5.51        3.26      2.71 o
  -9   2   9        5.82        1.73      3.24 o
  -8   2   9       27.62       10.97      7.10 o
  -7   2   9      202.16      205.74      6.20 o
  -6   2   9      340.73      342.99      8.83 o
  -5   2   9      188.02      195.24      5.24 o
  -4   2   9      228.11      235.49      5.72 o
  -3   2   9      805.20      841.56     10.88 o
  -2   2   9      480.47      478.70      6.69 o
  -1   2   9      518.45      508.52      6.67 o
   0   2   9        4.59        1.32      0.86 o
   1   2   9      605.96      621.70      6.40 o
   2   2   9     1101.34     1119.37     10.93 o
   3   2   9      529.33      536.74      7.47 o
   4   2   9       26.87       27.70      1.31 o
   5   2   9      101.43      102.38      2.20 o
   6   2   9       12.67        9.56      1.31 o
   7   2   9       51.95       61.06      3.30 o
   8   2   9       13.14       16.02      3.98 o
   9   2   9        0.76        2.59      2.31 o
  -9   3   9        5.91       -0.48      2.85 o
  -8   3   9       49.05       31.33     11.34 o
  -7   3   9      137.25      158.80      7.85 o
  -6   3   9      273.83      261.48      6.09 o
  -5   3   9       73.06       66.36      3.85 o
  -4   3   9      672.76      663.40      9.11 o
  -3   3   9       44.56       44.55      2.43 o
  -2   3   9       95.41      118.77      3.12 o
  -1   3   9     1572.35     1548.59     14.81 o
   0   3   9      452.94      483.42      5.20 o
   1   3   9     1190.62     1247.40     10.17 o
   2   3   9      917.60      929.37     16.90 o
   3   3   9       39.50       39.06      4.79 o
   4   3   9     1307.12     1275.60     17.20 o
   5   3   9        5.05        6.10      1.13 o
   6   3   9       29.70       32.20      2.60 o
   7   3   9      119.85      128.66      3.68 o
   8   3   9       24.15       15.89      4.40 o
   9   3   9        6.57        4.19      4.30 o
  -8   4   9        1.99        2.76      2.78 o
  -7   4   9       97.55       98.65      5.06 o
  -6   4   9      136.51      144.26      5.71 o
  -5   4   9        7.68        6.90      2.65 o
  -4   4   9        0.00       -0.34      1.66 o
  -3   4   9      360.10      357.12      5.97 o
  -2   4   9      237.18      236.14      4.32 o
  -1   4   9     1380.94     1405.35     14.42 o
   0   4   9        1.04        0.16      0.60 o
   1   4   9      303.74      305.90      5.14 o
   2   4   9       44.61       34.52      4.23 o
   3   4   9      216.09      230.90      8.06 o
   4   4   9       66.61       63.35      5.53 o
   5   4   9      117.48      136.86      5.57 o
   6   4   9       23.94       19.94      5.86 o
   7   4   9       14.40       10.43      5.48 o
   8   4   9        5.47        2.34      3.52 o
  -8   5   9       11.87        7.19      3.67 o
  -7   5   9        5.02        2.43      2.81 o
  -6   5   9        0.95        2.52      2.38 o
  -5   5   9        1.46        2.74      2.44 o
  -4   5   9      401.95      405.01      8.79 o
  -3   5   9       10.34       12.10      2.54 o
  -2   5   9        1.71        0.65      1.24 o
  -1   5   9      322.28      344.46      5.79 o
   0   5   9       60.06       53.41      2.59 o
   1   5   9        9.85        8.89      0.84 o
   2   5   9        1.73        2.74      3.10 o
   3   5   9      134.25      128.42      8.13 o
   4   5   9      206.59      222.33      8.15 o
   5   5   9       14.22        7.64      3.90 o
   6   5   9        1.69        0.33      2.49 o
   7   5   9       34.08       23.90     11.83 o
   8   5   9        1.51        1.15      3.48 o
  -7   6   9        2.57        2.88      2.78 o
  -6   6   9        6.01        5.50      3.40 o
  -5   6   9        4.83        2.40      2.61 o
  -4   6   9       94.75       97.97      4.36 o
  -3   6   9        0.75        3.55      2.13 o
  -2   6   9        0.93        1.39      1.75 o
  -1   6   9      207.56      216.21      4.55 o
   0   6   9      119.49      119.26      3.23 o
   1   6   9        1.48        1.54      0.71 o
   2   6   9        0.01        0.09      3.43 o
   3   6   9       68.04       73.22      5.78 o
   4   6   9        1.20        2.76      3.47 o
   5   6   9        0.47       -0.51      3.17 o
   6   6   9        3.32        0.98      3.63 o
   7   6   9        0.27       -0.71      4.13 o
  -6   7   9        8.37        5.13      3.52 o
  -5   7   9        0.87        0.18      2.24 o
  -4   7   9       21.62       21.32      3.87 o
  -3   7   9       60.53       72.60      3.83 o
  -2   7   9        2.28        2.40      1.85 o
  -1   7   9        9.20        9.33      2.02 o
   0   7   9        0.02        2.17      1.58 o
   1   7   9        2.30        1.53      0.53 o
   2   7   9      149.96      163.40     14.90 o
   3   7   9       58.71       74.23      7.37 o
   4   7   9        0.70       -0.76      5.25 o
   5   7   9        2.16       -1.20      4.87 o
   6   7   9        2.98       -0.27      5.56 o
  -4   8   9       17.64       13.74      5.45 o
  -3   8   9        0.94        2.19      2.69 o
  -2   8   9        2.83        3.10      3.17 o
  -1   8   9        0.91       -0.81      1.63 o
   0   8   9       44.52       40.35     10.45 o
   1   8   9        0.76       -1.56      5.13 o
   2   8   9       18.66       16.54      7.39 o
   3   8   9        0.83        0.03      2.54 o
   4   8   9        1.49       -0.47      3.49 o
   0   9   9        0.57        4.58      7.21 o
  -9   0  10       10.73        5.43      4.78 o
  -8   0  10       38.04       58.32      8.98 o
  -7   0  10       32.56       30.95      6.76 o
  -6   0  10      350.80      340.05     12.20 o
  -5   0  10     1184.37     1195.99     26.63 o
  -4   0  10       32.55       24.86      3.55 o
  -3   0  10     2242.28     2269.80     36.44 o
  -2   0  10     4816.33     5003.18     89.23 o
  -1   0  10       69.83       83.16      3.20 o
   0   0  10      526.98      489.78      8.84 o
   1   0  10     3504.48     3851.61     57.61 o
   2   0  10      786.55      878.14     10.94 o
   3   0  10     3220.80     3289.25     50.97 o
   4   0  10        4.69        5.30      1.73 o
   5   0  10      675.99      676.55      9.47 o
   6   0  10      118.99      124.25      3.81 o
   7   0  10        4.25        6.66      3.07 o
   8   0  10       61.13       74.39      5.25 o
   9   0  10        2.86        3.57      3.12 o
  -9   1  10        1.40       -1.44      3.34 o
  -8   1  10       12.79        5.02      3.96 o
  -7   1  10        1.76       -0.20      2.09 o
  -6   1  10      240.78      237.75      6.96 o
  -5   1  10      228.75      215.52      5.88 o
  -4   1  10     1101.49     1129.26     21.08 o
  -3   1  10      369.72      326.80      6.06 o
  -2   1  10       10.13        7.21      1.50 o
  -1   1  10      696.79      633.28      7.39 o
   0   1  10      306.29      294.25      4.19 o
   1   1  10      571.01      685.66      8.23 o
   2   1  10     2674.98     2967.32     24.67 o
   3   1  10       16.87       12.62      1.23 o
   4   1  10      109.87      112.16      2.50 o
   5   1  10     1922.75     1900.85     17.01 o
   6   1  10      282.10      286.18      4.59 o
   7   1  10        4.44        3.92      1.62 o
   8   1  10       31.10       30.33      2.67 o
   9   1  10       35.07       23.18      5.15 o
  -9   2  10        0.61        0.98      2.84 o
  -8   2  10       22.97        5.26      4.70 o
  -7   2  10        3.70        4.08      2.88 o
  -6   2  10       81.41       85.82      7.31 o
  -5   2  10      380.41      386.62      7.82 o
  -4   2  10       11.16       11.07      2.44 o
  -3   2  10        4.57        5.01      1.72 o
  -2   2  10      296.61      305.79      4.95 o
  -1   2  10      671.78      714.28      8.64 o
   0   2  10     1883.45     1821.42     18.60 o
   1   2  10      347.95      382.68      4.71 o
   2   2  10      697.23      736.26      7.69 o
   3   2  10      567.52      568.04      5.67 o
   4   2  10       17.71       17.54      1.60 o
   5   2  10      123.63      129.04      3.27 o
   6   2  10       14.07       16.84      1.74 o
   7   2  10        1.12        0.02      1.15 o
   8   2  10       11.46        9.57      2.57 o
   9   2  10        0.02        0.37      1.95 o
  -9   3  10        1.53        1.81      3.36 o
  -8   3  10        0.01        2.07      3.35 o
  -7   3  10        2.54        3.79      2.73 o
  -6   3  10        8.46        7.65      2.90 o
  -5   3  10        9.48        9.39      2.43 o
  -4   3  10       78.07       80.45      3.70 o
  -3   3  10       72.55       72.49      3.09 o
  -2   3  10      190.59      197.88      5.02 o
  -1   3  10      168.54      169.16      3.44 o
   0   3  10       45.04       48.05      2.22 o
   1   3  10       24.03       34.24      1.42 o
   2   3  10       66.17       74.67      4.66 o
   3   3  10      406.19      408.01     10.31 o
   4   3  10      624.06      605.00     12.16 o
   5   3  10      189.08      190.02      2.66 o
   6   3  10      105.58      102.11      3.13 o
   7   3  10        4.35        3.18      1.47 o
   8   3  10        0.60        3.44      4.22 o
  -8   4  10        0.07       -1.98      2.84 o
  -7   4  10       37.66       37.04      6.23 o
  -6   4  10        5.66        4.30      2.51 o
  -5   4  10       28.49       35.23      3.04 o
  -4   4  10        8.82        8.49      2.54 o
  -3   4  10      319.48      329.37      6.10 o
  -2   4  10       77.09       74.90      2.90 o
  -1   4  10       51.93       59.18      2.39 o
   0   4  10        9.23        9.80      1.17 o
   1   4  10       69.23       66.98      2.84 o
   2   4  10       71.67       75.97     10.39 o
   3   4  10        0.89        2.03      3.73 o
   4   4  10       19.62       21.48      4.09 o
   5   4  10       30.51       32.18      7.20 o
   6   4  10       17.78       10.39      6.19 o
   7   4  10        6.79        3.19      3.27 o
   8   4  10        5.18        1.42      3.24 o
  -8   5  10        0.78       -0.74      2.69 o
  -7   5  10        0.14        0.01      1.97 o
  -6   5  10       79.52       86.54      5.75 o
  -5   5  10       14.90       15.53      3.26 o
  -4   5  10        6.75        7.51      2.65 o
  -3   5  10      205.99      198.06      5.06 o
  -2   5  10       79.93       81.65      2.82 o
  -1   5  10        1.09        1.98      1.30 o
   0   5  10      234.78      231.53      4.69 o
   1   5  10      108.05      103.44      4.59 o
   2   5  10       43.80       40.99      7.98 o
   3   5  10      720.16      747.14     20.73 o
   4   5  10      268.04      285.84     10.96 o
   5   5  10        6.11        0.26      2.71 o
   6   5  10        1.47        2.08      3.60 o
   7   5  10       13.27        7.88      4.31 o
  -7   6  10       10.87        4.33      3.65 o
  -6   6  10        0.26        2.18      2.76 o
  -5   6  10      146.24      152.00      5.73 o
  -4   6  10        6.02        5.55      2.36 o
  -3   6  10       38.25       42.20      3.20 o
  -2   6  10       26.49       29.89      3.08 o
  -1   6  10        4.82        3.97      1.73 o
   0   6  10      272.93      292.88      4.46 o
   1   6  10       17.64       17.07      6.57 o
   2   6  10       37.39       50.08      7.55 o
   3   6  10       40.65       46.94      6.06 o
   4   6  10        0.69        3.96      3.69 o
   5   6  10       17.77        4.47      4.88 o
   6   6  10       30.30       15.75     12.69 o
   7   6  10        4.72        0.40      3.65 o
  -6   7  10       14.97        9.82      4.92 o
  -5   7  10        0.20        0.38      2.38 o
  -4   7  10        4.18        5.41      3.11 o
  -3   7  10      134.99      145.19      5.91 o
  -2   7  10        2.91        2.79      2.14 o
  -1   7  10        0.37        1.42      1.43 o
   0   7  10       94.22      100.98      3.41 o
   1   7  10       24.32       32.64      5.98 o
   2   7  10       13.29       17.24      8.90 o
   3   7  10       88.52       96.19      8.02 o
   4   7  10       42.43       44.36     15.97 o
   5   7  10        7.91        5.69      4.79 o
  -4   8  10        1.25        4.81      3.34 o
  -3   8  10        0.72       -0.87      2.18 o
  -2   8  10        2.38        3.82      2.30 o
  -1   8  10        3.06        3.02      2.10 o
   0   8  10       31.55       41.22      6.73 o
   1   8  10        0.31        0.91      3.91 o
   2   8  10        3.84        4.06      4.08 o
   3   8  10       10.42        4.80      4.51 o
   4   8  10        2.07        3.08      5.03 o
  -9   1  11       17.63        4.11      3.56 o
  -8   1  11       13.73        8.63      5.23 o
  -7   1  11       19.53       18.31      4.84 o
  -6   1  11        8.80        7.08      2.97 o
  -5   1  11       11.30       10.43      2.83 o
  -4   1  11       78.11       70.71      4.33 o
  -3   1  11      540.22      521.63      7.88 o
  -2   1  11       64.92       58.52      2.61 o
  -1   1  11      943.91      919.52     13.11 o
   0   1  11      397.86      376.57      5.81 o
   1   1  11      145.50      169.23      6.75 o
   2   1  11       30.83       25.03      1.22 o
   3   1  11       45.80       53.09      1.90 o
   4   1  11      143.43      144.21      2.81 o
   5   1  11      118.65      109.51      3.69 o
   6   1  11       38.78       35.43      2.52 o
   7   1  11       24.70       27.24      3.26 o
   8   1  11        2.02        1.39      2.05 o
   9   1  11        1.76        1.10      2.33 o
  -9   2  11        8.07        3.13      3.39 o
  -8   2  11        1.03        0.72      2.74 o
  -7   2  11        4.74        7.96      3.25 o
  -6   2  11       40.70       39.38      3.80 o
  -5   2  11       51.28       45.57      3.80 o
  -4   2  11      271.91      280.54      5.75 o
  -3   2  11      180.23      184.11      4.32 o
  -2   2  11     2028.39     2032.81     22.64 o
  -1   2  11     1090.15     1112.97     12.48 o
   0   2  11      395.71      413.22      5.93 o
   1   2  11        8.19       13.37      1.24 o
   2   2  11     1122.71     1123.64     11.97 o
   3   2  11        0.65        1.44      0.64 o
   4   2  11      296.55      299.63      4.14 o
   5   2  11      269.29      272.86      4.79 o
   6   2  11      262.73      278.60      4.95 o
   7   2  11       15.81       16.81      2.36 o
   8   2  11       25.66       29.08      6.21 o
   9   2  11        6.30        2.84      2.56 o
  -9   3  11        8.19        5.10      3.94 o
  -8   3  11        0.45       -0.07      2.35 o
  -7   3  11        0.56        0.69      2.22 o
  -6   3  11       67.90       80.58      5.22 o
  -5   3  11      122.23      112.54      4.11 o
  -4   3  11       15.82       17.06      2.62 o
  -3   3  11      691.90      701.06     10.72 o
  -2   3  11       28.88       27.24      2.43 o
  -1   3  11      558.02      522.01      7.30 o
   0   3  11      238.77      243.08      3.74 o
   1   3  11       29.65       36.09      1.62 o
   2   3  11      192.77      179.42      3.22 o
   3   3  11       99.91      110.77      6.91 o
   4   3  11      405.83      415.32     10.25 o
   5   3  11      139.66      137.61      3.92 o
   6   3  11      112.23      107.37      3.54 o
   7   3  11       75.81       74.35      2.93 o
   8   3  11        0.33       -0.26      2.38 o
  -8   4  11       12.16        3.34      3.13 o
  -7   4  11        7.43        3.46      2.83 o
  -6   4  11       14.68       16.03      3.27 o
  -5   4  11       12.62        8.33      2.60 o
  -4   4  11      631.34      637.06      9.62 o
  -3   4  11        7.00        6.51      1.95 o
  -2   4  11       56.38       55.22      2.57 o
  -1   4  11        2.02        1.36      1.31 o
   0   4  11      935.16      979.63      9.80 o
   1   4  11      380.47      375.49      7.48 o
   2   4  11      143.67      147.48      6.81 o
   3   4  11        6.80        8.21      3.83 o
   4   4  11      332.89      340.82      9.37 o
   5   4  11       46.23       43.65      5.00 o
   6   4  11       29.86       36.46     13.08 o
   7   4  11        4.98        3.08      3.32 o
   8   4  11       22.08       13.32      8.39 o
  -8   5  11        4.76        3.98      3.17 o
  -7   5  11        0.08       -0.79      2.44 o
  -6   5  11       41.60       53.35      4.22 o
  -5   5  11       47.76       47.60      3.91 o
  -4   5  11        0.15        1.65      1.95 o
  -3   5  11      149.29      164.18      4.56 o
  -2   5  11       12.06       14.54      2.12 o
  -1   5  11        1.31        1.77      1.35 o
   0   5  11        6.90        7.43      1.46 o
   1   5  11        7.63        9.75      3.97 o
   2   5  11       98.50      105.56      6.84 o
   3   5  11       38.46       38.41      6.13 o
   4   5  11       16.85       19.09      4.61 o
   5   5  11        5.67        1.51      5.22 o
   6   5  11       21.75        7.52      5.73 o
   7   5  11       28.53        9.59      9.14 o
  -7   6  11        0.19        1.11      2.54 o
  -6   6  11        0.73        0.03      2.39 o
  -5   6  11        1.23        2.18      2.50 o
  -4   6  11       20.16       19.67      3.67 o
  -3   6  11       16.79       18.87      2.61 o
  -2   6  11        0.68        0.10      1.43 o
  -1   6  11        3.78        3.21      1.85 o
   0   6  11       54.57       53.95      3.84 o
   1   6  11        1.33        0.31      3.42 o
   2   6  11        1.62        8.56      4.57 o
   3   6  11       11.97        4.11      5.56 o
   4   6  11       70.55       82.60      8.69 o
   5   6  11        3.57       -0.99      3.51 o
   6   6  11        7.85        6.78      6.70 o
  -5   7  11       10.13        1.35      2.75 o
  -4   7  11        0.09        1.02      3.12 o
  -3   7  11       24.17       20.04      5.25 o
  -2   7  11       24.46       25.23      3.96 o
  -1   7  11        8.16        6.85      2.22 o
   0   7  11        0.80        0.52      1.58 o
   1   7  11        0.27       -3.08      4.17 o
   2   7  11        0.18        0.17      3.28 o
   3   7  11       61.55       63.51      6.73 o
   4   7  11        3.71        2.03      4.00 o
   5   7  11        1.98        1.17      3.99 o
  -4   8  11        8.05        4.10      4.03 o
  -3   8  11        0.03        0.44      2.09 o
  -2   8  11        0.32        1.00      1.90 o
  -1   8  11        0.07        8.90      7.29 o
   0   8  11        0.36       -5.64     11.45 o
   1   8  11       57.39       91.18     19.51 o
   2   8  11        5.58       10.87      6.14 o
   3   8  11       30.92       13.72      8.24 o
  -9   0  12       53.30       19.11     24.64 o
  -8   0  12        0.08        0.48      3.82 o
  -7   0  12        3.47        8.99      4.79 o
  -6   0  12       34.32       39.34      6.55 o
  -5   0  12      116.31      107.76      6.21 o
  -4   0  12        0.12       -0.36      3.31 o
  -3   0  12        0.40       20.15     15.98 o
  -2   0  12     1110.61     1068.02     17.73 o
  -1   0  12     1448.74     1411.26     21.81 o
   0   0  12       16.94       18.09      5.02 o
   1   0  12      891.52      902.16     15.14 o
   2   0  12      189.70      200.34      4.80 o
   3   0  12     1234.36     1239.47     24.30 o
   4   0  12       32.08       30.16      2.34 o
   5   0  12       21.06       18.99      3.20 o
   6   0  12      685.79      700.17     12.64 o
   7   0  12       40.07       42.61      3.70 o
   8   0  12        9.33       12.41      3.34 o
   9   0  12       43.80       67.11      6.01 o
  -9   1  12       11.67        3.44      4.33 o
  -8   1  12       43.04       31.74     14.08 o
  -7   1  12        4.05        4.54      3.43 o
  -6   1  12        0.18        0.86      2.16 o
  -5   1  12       65.96       62.75      4.14 o
  -4   1  12      170.05      176.12      4.67 o
  -3   1  12      587.02      508.62      7.92 o
  -2   1  12      346.77      361.72      6.61 o
  -1   1  12       46.48       39.68      2.14 o
   0   1  12     1664.15     1583.76     21.47 o
   1   1  12       78.88       89.54      2.56 o
   2   1  12       22.58       33.91      1.74 o
   3   1  12      361.28      354.30      5.56 o
   4   1  12      285.53      279.43      4.23 o
   5   1  12      972.57      976.03     10.61 o
   6   1  12      485.73      475.20      7.72 o
   7   1  12       42.43       53.38      3.02 o
   8   1  12        4.24        3.31      2.32 o
   9   1  12        0.06        3.22      2.57 o
  -9   2  12        0.27       -1.41      3.16 o
  -8   2  12       15.74        6.07      3.93 o
  -7   2  12       34.84       35.05      7.03 o
  -6   2  12       15.96       16.59      3.63 o
  -5   2  12       17.76       16.28      3.49 o
  -4   2  12      210.26      188.50      5.38 o
  -3   2  12      235.19      232.94      5.28 o
  -2   2  12       88.47       92.85      3.05 o
  -1   2  12        0.62        1.88      1.35 o
   0   2  12      329.17      319.68      4.62 o
   1   2  12      289.16      306.51      6.88 o
   2   2  12        0.03        0.28      0.58 o
   3   2  12       87.76       83.00      2.43 o
   4   2  12      129.13      118.26      2.25 o
   5   2  12       63.61       55.20      2.44 o
   6   2  12      125.65      136.89      3.97 o
   7   2  12       11.46        8.01      2.04 o
   8   2  12        6.60        7.71      3.30 o
  -9   3  12       12.85       10.69      5.31 o
  -8   3  12       14.15       10.36      4.91 o
  -7   3  12       28.76       31.06      5.88 o
  -6   3  12        8.77        9.39      2.97 o
  -5   3  12      164.31      170.55      6.10 o
  -4   3  12       30.38       35.08      3.07 o
  -3   3  12        3.21        3.59      1.86 o
  -2   3  12        0.01        2.43      1.68 o
  -1   3  12       25.53       28.63      2.43 o
   0   3  12       75.81       84.72      2.67 o
   1   3  12      149.36      154.27      2.47 o
   2   3  12       33.89       29.69      1.01 o
   3   3  12      274.38      266.33      8.59 o
   4   3  12      366.52      347.86     10.55 o
   5   3  12      101.83       97.84      2.40 o
   6   3  12      102.42      107.39      4.16 o
   7   3  12       44.60       42.16     13.93 o
   8   3  12        3.33        7.56      3.74 o
  -8   4  12        3.17        1.63      3.90 o
  -7   4  12       15.29        7.35      3.52 o
  -6   4  12        0.00        0.35      2.15 o
  -5   4  12       31.50       30.77      3.19 o
  -4   4  12       34.82       35.12      3.01 o
  -3   4  12        2.02        2.04      1.86 o
  -2   4  12        1.20        1.99      1.34 o
  -1   4  12       51.39       52.79      2.30 o
   0   4  12      146.36      159.66      2.90 o
   1   4  12       45.73       48.07      1.76 o
   2   4  12        6.52        5.21      4.14 o
   3   4  12      418.41      436.36     15.34 o
   4   4  12        1.04       -0.80      3.00 o
   5   4  12       12.29       10.42      4.74 o
   6   4  12        0.35       -1.85      3.30 o
   7   4  12       86.65      105.21      7.43 o
   8   4  12        9.23        6.24      5.26 o
  -7   5  12       11.83       11.76      4.73 o
  -6   5  12       51.66       60.09      4.71 o
  -5   5  12        3.50        4.38      3.07 o
  -4   5  12       16.31       19.42      3.46 o
  -3   5  12       56.14       63.50      3.84 o
  -2   5  12       10.20        8.92      2.05 o
  -1   5  12        2.75        2.79      1.40 o
   0   5  12       38.22       38.41      1.80 o
   1   5  12       28.30       29.41      4.90 o
   2   5  12       55.74       69.88      7.25 o
   3   5  12        2.28        1.21      5.47 o
   4   5  12      128.15      124.34      7.05 o
   5   5  12        3.82        3.24      3.75 o
   6   5  12       10.12        6.60      7.08 o
   7   5  12       36.12       10.12     11.03 o
  -6   6  12        4.41        3.00      3.26 o
  -5   6  12       12.70        9.44      3.44 o
  -4   6  12       11.98       13.46      3.21 o
  -3   6  12       35.02       41.83      3.65 o
  -2   6  12       31.70       38.23      2.88 o
  -1   6  12        0.11       -0.57      1.34 o
   0   6  12       10.57       12.09      2.38 o
   1   6  12      143.57      150.06     10.33 o
   2   6  12       53.58       74.08      7.21 o
   3   6  12      137.31      144.21      9.51 o
   4   6  12       16.99       16.53      7.14 o
   5   6  12        0.01        1.01      5.70 o
   6   6  12        0.99        1.46      4.69 o
  -5   7  12        3.56        2.01      2.86 o
  -4   7  12       15.35       10.75      4.41 o
  -3   7  12       20.80       18.14      4.16 o
  -2   7  12        2.09        1.77      1.88 o
  -1   7  12       25.28       30.64      5.17 o
   0   7  12        0.19        0.49      1.18 o
   1   7  12        0.83        4.10      5.44 o
   2   7  12        2.04       -3.27      5.57 o
   3   7  12        0.31        1.84      3.70 o
   4   7  12        3.74        5.95      5.14 o
   5   7  12       11.01        3.24      4.71 o
  -3   8  12        0.54        0.81      2.52 o
  -2   8  12       25.77       29.99      5.94 o
  -1   8  12        0.64        0.38      5.17 o
   0   8  12        3.99        7.89      7.84 o
   1   8  12       10.60        5.09      7.72 o
   2   8  12        7.44       13.40      9.28 o
   3   8  12        0.77        6.94      7.48 o
  -9   1  13       18.22        8.15      5.19 o
  -8   1  13       31.39       25.32     11.73 o
  -7   1  13       27.27       21.94      5.89 o
  -6   1  13        9.01        9.27      3.08 o
  -5   1  13        0.54       -2.05      2.36 o
  -4   1  13       22.60       21.93      2.75 o
  -3   1  13      170.70      159.78      4.86 o
  -2   1  13       80.40       74.54      2.84 o
  -1   1  13       54.69       43.84      2.42 o
   0   1  13        3.39        1.71      1.14 o
   1   1  13      202.44      219.89      5.46 o
   2   1  13       19.91       23.33      1.39 o
   3   1  13       65.04       57.70      2.39 o
   4   1  13        0.00        0.79      0.97 o
   5   1  13        2.03        0.77      1.24 o
   6   1  13       86.06       91.44      3.75 o
   7   1  13        5.15        4.75      2.20 o
   8   1  13        0.59        1.03      2.56 o
  -9   2  13       81.48      100.08      7.33 o
  -8   2  13        5.42        3.36      3.43 o
  -7   2  13       15.19       11.31      3.67 o
  -6   2  13       21.63       15.90      3.79 o
  -5   2  13      140.45      140.28      5.93 o
  -4   2  13       18.25       16.90      2.92 o
  -3   2  13       12.78       13.65      2.29 o
  -2   2  13      155.73      133.91      3.60 o
  -1   2  13       49.49       57.06      2.81 o
   0   2  13       51.77       48.66      2.15 o
   1   2  13        0.34        1.44      0.92 o
   2   2  13      162.68      163.35      2.85 o
   3   2  13       87.31       88.54      2.16 o
   4   2  13      737.10      732.32      7.98 o
   5   2  13        4.13        3.63      1.28 o
   6   2  13       37.75       46.89      3.12 o
   7   2  13       47.25       55.69      4.09 o
   8   2  13       12.99        7.08      2.41 o
  -8   3  13        3.68        3.79      3.13 o
  -7   3  13        7.16        5.23      3.96 o
  -6   3  13      110.40      122.64      5.07 o
  -5   3  13       47.88       50.87      4.23 o
  -4   3  13        8.73       11.51      3.56 o
  -3   3  13      225.66      220.77      5.56 o
  -2   3  13      319.28      316.32      6.00 o
  -1   3  13       72.92       68.43      2.93 o
   0   3  13       48.00       43.51      2.21 o
   1   3  13       57.87       58.20      1.68 o
   2   3  13        2.95        4.37      0.79 o
   3   3  13       44.24       49.79      7.80 o
   4   3  13        0.94        0.63      0.62 o
   5   3  13       13.77       17.80      0.96 o
   6   3  13       96.62       92.35      5.24 o
   7   3  13       18.26       12.29      6.51 o
   8   3  13        2.53       -0.63      3.14 o
  -8   4  13       16.31       11.26      5.05 o
  -7   4  13       64.61       74.48      5.55 o
  -6   4  13       10.14        6.10      3.57 o
  -5   4  13       24.88       26.77      3.40 o
  -4   4  13       26.62       26.61      2.88 o
  -3   4  13       42.64       40.95      2.95 o
  -2   4  13       27.63       27.30      2.19 o
  -1   4  13      151.57      163.51      3.55 o
   0   4  13      101.29      106.39      2.55 o
   1   4  13       84.71       84.45      1.52 o
   2   4  13       16.80       18.86      4.38 o
   3   4  13        0.11        1.44      3.21 o
   4   4  13      162.71      186.63     12.90 o
   5   4  13       53.46       55.39      5.50 o
   6   4  13       27.56       14.31     10.88 o
   7   4  13       13.23        3.81      5.27 o
  -7   5  13        0.04        0.01      2.54 o
  -6   5  13       25.30       17.83      7.58 o
  -5   5  13       16.84       13.82      3.41 o
  -4   5  13       11.39       13.43      2.99 o
  -3   5  13        0.54        0.58      1.80 o
  -2   5  13       30.66       28.50      3.05 o
  -1   5  13       52.88       52.55      2.53 o
   0   5  13       94.64      102.79      2.97 o
   1   5  13        2.84        4.53      1.72 o
   2   5  13        6.96        6.93      4.16 o
   3   5  13        1.55        2.48      3.86 o
   4   5  13        2.66        0.53      2.89 o
   5   5  13       29.93       22.60     15.92 o
   6   5  13        0.63       -1.23      3.67 o
   7   5  13        5.17        3.55      5.77 o
  -6   6  13       10.71        5.73      3.17 o
  -5   6  13       18.88        8.23      4.88 o
  -4   6  13        0.72        1.06      2.03 o
  -3   6  13       34.76       29.02      4.88 o
  -2   6  13        9.26        8.26      2.12 o
  -1   6  13       31.46       39.23      6.54 o
   0   6  13       13.42       13.38      1.53 o
   1   6  13       44.20       48.88      7.98 o
   2   6  13        3.67        5.32      4.59 o
   3   6  13       22.15       27.00      6.45 o
   4   6  13       27.84       21.32      7.94 o
   5   6  13       13.13        2.35      4.20 o
   6   6  13        4.58       -0.20      5.25 o
  -5   7  13        5.59        1.50      2.86 o
  -4   7  13        0.05        1.70      3.04 o
  -3   7  13        1.89        4.31      2.92 o
  -2   7  13        5.10        4.01      2.80 o
  -1   7  13        0.08       -1.10      1.54 o
   0   7  13        0.07       -0.17      3.30 o
   1   7  13        0.22        5.35      5.90 o
   2   7  13        5.95        3.87      5.71 o
   3   7  13        0.30        6.53      6.70 o
   4   7  13        0.41        0.30      3.93 o
  -3   8  13        9.43        7.19      3.56 o
  -2   8  13        0.16       -0.78      3.30 o
  -1   8  13        0.77        4.58      7.42 o
   0   8  13        0.63       -1.10      6.36 o
   1   8  13        0.16       -1.99      6.91 o
   2   8  13       22.56       30.06     11.19 o
  -9   0  14       99.97      152.04     14.66 o
  -8   0  14       15.37       12.57     13.25 o
  -7   0  14       64.23       68.64      7.66 o
  -6   0  14      133.19      124.41      9.04 o
  -5   0  14      277.30      259.47     10.90 o
  -4   0  14      566.35      542.39     25.74 o
  -3   0  14      275.53      261.06     13.41 o
  -2   0  14       88.67       85.25      4.32 o
  -1   0  14      249.91      240.35      8.31 o
   0   0  14      700.30      652.77     12.85 o
   1   0  14     1289.08     1244.76     30.47 o
   2   0  14       41.82       40.18      3.28 o
   3   0  14        8.97        5.75      2.11 o
   4   0  14       19.25       20.14      3.36 o
   5   0  14      755.36      760.97     12.38 o
   6   0  14        0.05        1.93      2.16 o
   7   0  14       99.25      110.29      7.08 o
   8   0  14        9.80        9.16      4.88 o
  -9   1  14       13.26        8.04      4.78 o
  -8   1  14       40.93       29.50     13.63 o
  -7   1  14        0.83       -1.01      2.71 o
  -6   1  14        0.29        1.17      2.67 o
  -5   1  14      357.75      357.46      8.40 o
  -4   1  14        4.21        0.72      1.79 o
  -3   1  14      433.22      387.98      7.24 o
  -2   1  14       63.36       66.58      2.93 o
  -1   1  14       35.84       41.77      2.54 o
   0   1  14      975.84      942.44     11.65 o
   1   1  14       53.44       63.72      3.07 o
   2   1  14       40.41       38.50      1.90 o
   3   1  14        8.96       11.33      1.79 o
   4   1  14       93.43      103.95      3.30 o
   5   1  14       42.10       48.00      2.40 o
   6   1  14       18.23       12.12      1.79 o
   7   1  14        7.23       10.39      2.79 o
   8   1  14       15.14       10.37      5.06 o
  -9   2  14       44.83       21.12     13.43 o
  -8   2  14        1.32        1.28      2.89 o
  -7   2  14       34.55       36.48      7.60 o
  -6   2  14       45.65       54.09      4.57 o
  -5   2  14       12.30        9.05      3.07 o
  -4   2  14       11.37        9.94      2.81 o
  -3   2  14       65.14       64.73      3.69 o
  -2   2  14       89.63       87.00      4.12 o
  -1   2  14      298.34      292.14      5.10 o
   0   2  14        0.29       -0.59      1.20 o
   1   2  14      149.82      143.59      3.65 o
   2   2  14       16.10       19.41      1.22 o
   3   2  14       25.01       24.81      1.97 o
   4   2  14        6.71        3.87      1.28 o
   5   2  14       96.32      105.97      2.91 o
   6   2  14        1.09        1.30      1.81 o
   7   2  14       71.15       74.66      8.75 o
   8   2  14        8.43        4.22      3.68 o
  -8   3  14        0.44        0.45      2.90 o
  -7   3  14       24.22       17.41      4.22 o
  -6   3  14       16.18        9.01      3.19 o
  -5   3  14        0.83        2.64      2.67 o
  -4   3  14        0.07       -0.08      1.66 o
  -3   3  14       68.67       67.14      3.88 o
  -2   3  14        3.15        1.69      1.59 o
  -1   3  14       38.34       45.79      2.93 o
   0   3  14       51.25       58.04      2.51 o
   1   3  14       69.39       69.18      2.68 o
   2   3  14        0.01       -0.19      0.80 o
   3   3  14        3.29        4.94      0.66 o
   4   3  14       16.02       12.77      1.85 o
   5   3  14       18.81       16.24      2.10 o
   6   3  14        1.17        0.68      1.11 o
   7   3  14       65.00       68.20     21.50 o
   8   3  14       16.43        5.37      4.64 o
  -8   4  14        5.35        4.72      3.50 o
  -7   4  14        1.74        1.33      2.94 o
  -6   4  14        0.00       -2.18      2.50 o
  -5   4  14       54.62       54.25      4.10 o
  -4   4  14      310.60      320.41      6.99 o
  -3   4  14        5.07        6.99      2.08 o
  -2   4  14       15.92       14.86      2.20 o
  -1   4  14        2.29        3.30      1.75 o
   0   4  14       18.58       18.52      2.03 o
   1   4  14       13.16       14.76      1.96 o
   2   4  14       13.12       11.27      4.20 o
   3   4  14        8.17        5.67      3.93 o
   4   4  14       62.45       61.76      6.69 o
   5   4  14       56.66       61.54     18.27 o
   6   4  14        2.66        1.48      3.41 o
   7   4  14        4.54       -2.08      3.78 o
  -7   5  14        9.69        6.06      3.63 o
  -6   5  14       13.44       13.60      5.30 o
  -5   5  14       12.11        7.68      3.07 o
  -4   5  14        2.14        1.37      1.99 o
  -3   5  14       21.97       21.36      3.05 o
  -2   5  14       38.17       43.45      5.60 o
  -1   5  14       12.87       13.16      1.92 o
   0   5  14       53.95       54.63      1.99 o
   1   5  14        0.02       -0.10      1.34 o
   2   5  14       10.85        6.66      4.37 o
   3   5  14       12.55       14.88      5.24 o
   4   5  14        0.85        0.23      5.19 o
   5   5  14        0.05       -1.22      3.44 o
   6   5  14       14.23        9.29      7.85 o
  -6   6  14       29.21       13.73      9.07 o
  -5   6  14        3.72        1.23      2.61 o
  -4   6  14       99.40      107.94      5.16 o
  -3   6  14        8.06        8.74      2.48 o
  -2   6  14       52.62       48.18      6.34 o
  -1   6  14       40.59       44.23      2.71 o
   0   6  14        7.58        6.70      1.58 o
   1   6  14       40.23       55.51      8.27 o
   2   6  14        0.80        1.95      6.57 o
   3   6  14        0.65        2.31      5.03 o
   4   6  14        2.43       -0.87      3.51 o
   5   6  14        8.75        0.60      3.63 o
  -5   7  14        1.96        1.73      2.87 o
  -4   7  14        0.13        2.79      3.76 o
  -3   7  14        2.83        3.36      3.03 o
  -2   7  14        8.91        9.06      2.55 o
  -1   7  14        6.15        4.34      1.95 o
   0   7  14       33.46       44.22      7.27 o
   1   7  14       11.09       16.34      5.96 o
   2   7  14       13.45       17.83      6.40 o
   3   7  14        1.10       -4.13      5.26 o
   4   7  14        0.83        5.86      5.61 o
  -2   8  14        0.04       -0.91      3.48 o
  -1   8  14        7.28       15.26     14.84 o
   0   8  14        0.85       -4.15      7.93 o
   1   8  14       10.70        4.88      8.18 o
   2   8  14        1.71        2.67      7.76 o
  -9   1  15        1.09        2.58      4.64 o
  -8   1  15       11.12        9.37      6.86 o
  -7   1  15        7.34        5.78      3.55 o
  -6   1  15       23.24       22.18      5.54 o
  -5   1  15      117.88      129.21      5.65 o
  -4   1  15      168.27      169.04      5.63 o
  -3   1  15        1.09        0.96      1.82 o
  -2   1  15       14.70       13.42      2.36 o
  -1   1  15       63.39       65.43      3.06 o
   0   1  15       55.35       51.60      2.49 o
   1   1  15      122.83      128.07      3.51 o
   2   1  15      352.79      363.73      4.83 o
   3   1  15       93.22       93.35      2.94 o
   4   1  15        0.72        1.38      1.26 o
   5   1  15       29.87       30.68      2.10 o
   6   1  15        0.11       -0.71      1.31 o
   7   1  15        2.46        1.71      1.94 o
   8   1  15       18.54       13.29      5.97 o
  -8   2  15        9.68        9.23      4.71 o
  -7   2  15       49.52       47.43     10.80 o
  -6   2  15       79.39       76.94      5.66 o
  -5   2  15       20.20       15.92      3.25 o
  -4   2  15      499.95      471.83      9.30 o
  -3   2  15     1160.15     1123.44     16.29 o
  -2   2  15        5.10        6.05      2.06 o
  -1   2  15       64.98       59.10      3.06 o
   0   2  15       28.26       27.11      2.24 o
   1   2  15      837.21      836.83     10.68 o
   2   2  15      325.30      321.07      4.12 o
   3   2  15      187.64      186.17      3.90 o
   4   2  15        0.80        0.27      0.96 o
   5   2  15        3.01        2.48      1.37 o
   6   2  15      132.03      128.72      5.18 o
   7   2  15        5.70        3.77      2.18 o
   8   2  15        1.31       -0.32      2.73 o
  -8   3  15       71.48       80.00      6.77 o
  -7   3  15        0.06       -0.48      2.48 o
  -6   3  15        1.25        0.64      2.33 o
  -5   3  15       45.37       67.68      5.27 o
  -4   3  15       27.77       26.26      3.31 o
  -3   3  15      150.64      148.77      6.73 o
  -2   3  15      399.43      372.04      7.79 o
  -1   3  15       64.83       64.85      3.16 o
   0   3  15      136.27      127.38      3.34 o
   1   3  15      463.71      480.85      6.21 o
   2   3  15      198.95      200.27      3.06 o
   3   3  15       70.89       70.07      1.77 o
   4   3  15       60.01       58.25      1.53 o
   5   3  15        0.31        0.64      0.57 o
   6   3  15        9.64        3.46      3.88 o
   7   3  15        0.11       -1.60      3.33 o
  -7   4  15       18.62       15.28      5.96 o
  -6   4  15       58.69       72.25      5.06 o
  -5   4  15       19.27       16.21      3.64 o
  -4   4  15        5.54        3.67      2.25 o
  -3   4  15      196.58      192.37      5.01 o
  -2   4  15       82.22       85.86      3.39 o
  -1   4  15      504.21      507.49      7.27 o
   0   4  15      107.30      111.42      2.61 o
   1   4  15       62.93       61.61      1.89 o
   2   4  15       46.92       46.64      6.79 o
   3   4  15       69.61       95.01     10.72 o
   4   4  15       12.32       18.72      5.26 o
   5   4  15        2.80        3.14      4.55 o
   6   4  15       12.89        9.10      8.35 o
   7   4  15        9.55        1.80      3.84 o
  -7   5  15        1.96        1.11      2.91 o
  -6   5  15        0.85        0.97      2.50 o
  -5   5  15        5.91        3.20      2.77 o
  -4   5  15        2.62        3.82      2.80 o
  -3   5  15       16.24       12.97      2.92 o
  -2   5  15      173.68      183.57      4.84 o
  -1   5  15        0.66        1.76      1.30 o
   0   5  15        7.10        6.87      1.53 o
   1   5  15       88.24       87.08      3.29 o
   2   5  15        0.00       -0.24      3.04 o
   3   5  15        3.62        5.94      6.04 o
   4   5  15       11.98        7.40      8.69 o
   5   5  15        2.06        1.73      3.71 o
   6   5  15        3.51        3.01      4.30 o
  -6   6  15        3.25        0.47      2.66 o
  -5   6  15        0.44       -1.28      2.60 o
  -4   6  15       81.93       90.07      5.04 o
  -3   6  15        0.51        2.04      2.07 o
  -2   6  15        1.40        2.46      1.95 o
  -1   6  15        9.73        6.04      1.84 o
   0   6  15        9.08        9.78      3.74 o
   1   6  15        7.32       13.21      7.86 o
   2   6  15        0.70       -3.29      4.65 o
   3   6  15        0.11        1.42      5.31 o
   4   6  15        0.32       -1.36      3.78 o
   5   6  15        0.14        3.39      4.54 o
  -4   7  15        0.17        0.33      2.39 o
  -3   7  15       15.02       14.03      3.93 o
  -2   7  15        1.12        1.83      2.39 o
  -1   7  15        5.25        3.77      3.22 o
   0   7  15        8.70       13.00      6.10 o
   1   7  15        0.12       -1.49      4.40 o
   2   7  15        0.03       -3.22      5.18 o
   3   7  15        0.04        5.68      5.86 o
   4   7  15        2.30        0.81      4.10 o
  -1   8  15       13.38       14.97      9.96 o
   0   8  15        0.81       21.58     16.58 o
  -8   0  16       70.75       82.95     11.73 o
  -7   0  16       60.37       86.05     10.10 o
  -6   0  16      468.43      476.64     15.33 o
  -5   0  16       55.00       44.98      5.76 o
  -4   0  16        4.50        9.33      3.84 o
  -3   0  16      824.38      746.95     15.63 o
  -2   0  16     2801.12     2696.71     86.04 o
  -1   0  16      372.62      350.29     12.94 o
   0   0  16        1.71       -0.83      1.91 o
   1   0  16      579.13      555.47     12.37 o
   2   0  16     1009.14     1049.42     16.00 o
   3   0  16       36.36       31.71      4.02 o
   4   0  16      423.86      436.05     11.04 o
   5   0  16        0.62        0.56      1.77 o
   6   0  16        2.94        7.06      2.86 o
   7   0  16       21.88       13.60      6.06 o
   8   0  16        5.83       11.92      4.41 o
  -8   1  16       57.57       81.14      8.40 o
  -7   1  16       80.10       90.54      7.31 o
  -6   1  16      280.78      256.17      8.50 o
  -5   1  16       10.60       22.13      3.84 o
  -4   1  16      317.86      308.40      7.91 o
  -3   1  16      105.49       99.78      5.00 o
  -2   1  16      275.66      240.65      5.39 o
  -1   1  16      100.58       99.13      3.76 o
   0   1  16      851.55      811.32     11.07 o
   1   1  16      226.28      215.02      7.60 o
   2   1  16       92.76      111.69      2.87 o
   3   1  16      476.06      500.89      8.19 o
   4   1  16       50.38       49.77      2.32 o
   5   1  16      101.79      102.36      3.01 o
   6   1  16        7.04        5.47      1.72 o
   7   1  16        0.04       -0.07      1.37 o
   8   1  16        0.04        0.77      2.58 o
  -8   2  16       68.12       77.45      7.01 o
  -7   2  16        0.86        0.26      2.90 o
  -6   2  16       64.32       61.04     11.80 o
  -5   2  16       15.08       12.06      3.26 o
  -4   2  16        0.03        0.92      1.99 o
  -3   2  16       12.59       13.38      2.74 o
  -2   2  16      361.98      351.01      6.70 o
  -1   2  16      629.22      612.25     11.88 o
   0   2  16      205.40      188.55      5.27 o
   1   2  16       13.33       11.66      2.37 o
   2   2  16       77.06       82.03      2.28 o
   3   2  16        1.30        0.32      1.16 o
   4   2  16       60.79       72.15      2.64 o
   5   2  16        0.55        0.88      0.99 o
   6   2  16        0.00        0.03      1.39 o
   7   2  16        1.02        1.25      2.39 o
   8   2  16        3.77       -0.36      2.79 o
  -8   3  16        2.19        2.40      3.64 o
  -7   3  16       22.94       15.57      4.32 o
  -6   3  16        0.92       -0.78      2.56 o
  -5   3  16      154.97      138.63      6.84 o
  -4   3  16       30.29       25.67      3.46 o
  -3   3  16      197.24      211.31      6.06 o
  -2   3  16        2.27        1.29      1.70 o
  -1   3  16      145.33      149.37      4.61 o
   0   3  16        9.58       10.03      2.03 o
   1   3  16        2.69        0.63      1.02 o
   2   3  16        0.19        0.78      0.66 o
   3   3  16       32.75       29.15      2.26 o
   4   3  16        2.38        2.50      0.80 o
   5   3  16        6.89        4.38      1.30 o
   6   3  16        0.85        0.26      2.63 o
   7   3  16        0.27       -1.91      3.90 o
  -7   4  16        5.42        5.04      3.75 o
  -6   4  16       41.84       35.01      6.66 o
  -5   4  16        7.28        5.98      2.85 o
  -4   4  16       12.65        9.07      3.08 o
  -3   4  16      551.15      540.98     21.12 o
  -2   4  16        0.06       -0.07      1.96 o
  -1   4  16       16.00       16.52      2.62 o
   0   4  16        0.00       -0.32      1.07 o
   1   4  16       27.82       30.48      1.66 o
   2   4  16       44.46       59.91      6.45 o
   3   4  16       15.57       16.13      6.38 o
   4   4  16       36.38       37.17     26.42 o
   5   4  16        0.01       -1.65      4.07 o
   6   4  16       19.89        7.93      7.35 o
   7   4  16       13.87        5.49      4.83 o
  -6   5  16        8.00        3.14      3.26 o
  -5   5  16       85.98       90.05      5.63 o
  -4   5  16       74.47       68.30      4.20 o
  -3   5  16        1.14        3.30      2.27 o
  -2   5  16      163.35      169.65      4.55 o
  -1   5  16        0.98        1.40      1.74 o
   0   5  16      207.77      219.14      4.14 o
   1   5  16       29.49       28.74      4.31 o
   2   5  16       21.13       19.41      8.63 o
   3   5  16       59.30       73.69      7.88 o
   4   5  16        0.38        1.03      4.09 o
   5   5  16       13.59        5.46      5.64 o
   6   5  16        3.31        0.85      3.75 o
  -5   6  16        2.26       -0.06      2.49 o
  -4   6  16       21.59       11.92      3.97 o
  -3   6  16      176.23      184.63      7.54 o
  -2   6  16        5.84        6.37      2.63 o
  -1   6  16       52.22       54.51      2.90 o
   0   6  16      124.96      136.51      4.89 o
   1   6  16        0.55        0.88      3.96 o
   2   6  16       14.39       23.89      6.62 o
   3   6  16        0.06       -3.52      6.27 o
   4   6  16       33.32       30.42     10.86 o
   5   6  16        9.08        7.35      6.35 o
  -4   7  16        6.61        4.62      3.39 o
  -3   7  16        1.00        5.08      3.55 o
  -2   7  16       40.37       45.23      5.75 o
  -1   7  16       34.85       31.25     12.73 o
   0   7  16       28.02       26.84      8.57 o
   1   7  16        0.29        1.92      5.29 o
   2   7  16        0.58        5.50      6.68 o
   3   7  16       11.00       12.26      6.85 o
  -8   1  17        5.29        4.26      4.61 o
  -7   1  17       27.50       16.71      5.97 o
  -6   1  17        4.80        3.58      3.24 o
  -5   1  17      206.56      196.11      6.59 o
  -4   1  17       94.62       95.42      5.63 o
  -3   1  17       46.91       54.41      3.65 o
  -2   1  17       53.89       55.21      3.42 o
  -1   1  17      122.89      119.76      5.19 o
   0   1  17       88.06       84.43      3.62 o
   1   1  17      441.49      436.08      7.48 o
   2   1  17        7.20        7.85      1.52 o
   3   1  17        2.22        2.92      1.76 o
   4   1  17       79.86       77.58      3.37 o
   5   1  17        0.10        0.14      1.31 o
   6   1  17       19.91       18.22      2.49 o
   7   1  17        1.21        1.87      1.90 o
  -8   2  17        4.93        6.76      4.49 o
  -7   2  17       11.75        2.32      4.20 o
  -6   2  17      197.38      222.60      8.95 o
  -5   2  17      395.32      389.73      9.05 o
  -4   2  17       15.80       17.32      3.26 o
  -3   2  17       12.91        9.24      2.64 o
  -2   2  17      988.33      945.76     13.54 o
  -1   2  17      102.04      106.35      4.18 o
   0   2  17      132.17      127.02      4.08 o
   1   2  17       18.40       17.15      2.35 o
   2   2  17      356.93      360.06      5.07 o
   3   2  17       49.63       59.20      2.53 o
   4   2  17        1.57        1.21      1.20 o
   5   2  17      139.53      155.14      3.39 o
   6   2  17        7.29        5.82      2.15 o
   7   2  17       39.02       39.12     13.91 o
  -7   3  17      169.35      194.68      8.05 o
  -6   3  17        1.35       -0.13      2.15 o
  -5   3  17      168.40      158.64      7.00 o
  -4   3  17      153.05      178.56      6.41 o
  -3   3  17      134.87      145.31      5.44 o
  -2   3  17      253.44      239.64      6.19 o
  -1   3  17      247.53      248.93      5.89 o
   0   3  17       96.45      101.69      3.71 o
   1   3  17      954.35      935.87     11.45 o
   2   3  17       12.90       12.94      1.18 o
   3   3  17        0.91        1.16      0.62 o
   4   3  17      111.84      109.63      5.38 o
   5   3  17        1.58        2.42      3.21 o
   6   3  17       34.55       23.82     10.89 o
   7   3  17        0.54        0.19      2.74 o
  -7   4  17       30.58       23.74      5.77 o
  -6   4  17       15.10       10.78      3.79 o
  -5   4  17      125.04      139.66      5.64 o
  -4   4  17       34.49       27.36      5.47 o
  -3   4  17       44.56       42.11      7.78 o
  -2   4  17      294.19      285.57      9.12 o
  -1   4  17       13.50       14.38      2.33 o
   0   4  17      259.68      264.20      9.53 o
   1   4  17       31.92       30.54      1.87 o
   2   4  17      151.71      141.14     11.18 o
   3   4  17        3.43        3.46      5.12 o
   4   4  17        8.69        6.37      5.07 o
   5   4  17       55.38       71.10      8.87 o
   6   4  17        2.94        0.29      4.87 o
  -6   5  17        0.67        0.84      2.65 o
  -5   5  17        0.00       -1.24      2.83 o
  -4   5  17       18.69       17.13      5.66 o
  -3   5  17        2.01        1.65      2.47 o
  -2   5  17       85.69       86.34      3.94 o
  -1   5  17       45.02       48.32      6.41 o
   0   5  17       31.57       28.54      3.62 o
   1   5  17       34.82       28.16      4.49 o
   2   5  17        3.74        0.18      5.14 o
   3   5  17       21.40       13.10     10.20 o
   4   5  17        2.21        1.86      4.55 o
   5   5  17        1.83        5.79      4.66 o
  -5   6  17        0.38        1.06      2.87 o
  -4   6  17       45.19       33.79      6.19 o
  -3   6  17       42.06       37.03      7.68 o
  -2   6  17       11.64        6.56      2.83 o
  -1   6  17       11.33        8.73      2.06 o
   0   6  17       12.61        4.08      4.21 o
   1   6  17        4.62        3.59      5.92 o
   2   6  17        6.81        4.64      6.11 o
   3   6  17        1.45        0.90      4.62 o
   4   6  17        0.00        1.85      6.31 o
  -3   7  17       33.98       26.72      5.89 o
  -2   7  17        5.00        3.43      4.17 o
  -1   7  17       14.38       10.70      5.31 o
   0   7  17       19.39       25.10      7.43 o
   1   7  17        8.07        7.37      6.04 o
   2   7  17        0.33        5.98      7.74 o
   3   7  17        1.65        5.07      6.27 o
  -8   0  18       37.15       21.99     15.18 o
  -7   0  18       26.89       26.18      7.06 o
  -6   0  18        3.20        7.55      5.09 o
  -5   0  18      393.82      407.36     15.28 o
  -4   0  18      497.03      417.05     12.26 o
  -3   0  18      481.06      464.87     12.20 o
  -2   0  18      622.19      573.96     13.81 o
  -1   0  18     2001.25     1918.73     33.88 o
   0   0  18      695.38      695.74     15.55 o
   1   0  18        1.02        1.26      2.28 o
   2   0  18       33.54       43.15      3.70 o
   3   0  18      268.34      266.68      7.92 o
   4   0  18       41.44       33.42      3.86 o
   5   0  18        7.18       10.14      2.68 o
   6   0  18       77.40       93.47      5.26 o
   7   0  18        7.94        2.99      3.12 o
  -8   1  18        9.21       11.87      5.52 o
  -7   1  18       23.10       16.40      4.62 o
  -6   1  18      151.75      151.17      6.85 o
  -5   1  18      174.28      171.24      7.61 o
  -4   1  18      123.45      136.72      5.40 o
  -3   1  18      336.58      310.33      7.42 o
  -2   1  18     1971.20     1915.74     25.26 o
  -1   1  18      147.21      136.15      5.26 o
   0   1  18       82.30       92.37      4.13 o
   1   1  18      462.90      456.71      7.58 o
   2   1  18      817.35      803.07      9.25 o
   3   1  18       65.19       66.04      3.10 o
   4   1  18        0.04        1.68      1.82 o
   5   1  18        8.85        5.79      1.75 o
   6   1  18       18.80       14.66      2.79 o
   7   1  18        8.34        6.70      2.77 o
  -8   2  18       17.72       16.83      5.92 o
  -7   2  18       12.09        9.27      4.71 o
  -6   2  18       10.67       13.07      4.29 o
  -5   2  18       28.78       23.79      6.03 o
  -4   2  18       91.64       86.76      5.22 o
  -3   2  18      251.56      250.64      6.78 o
  -2   2  18      315.92      316.90      7.28 o
  -1   2  18      952.79      925.89     14.03 o
   0   2  18      584.22      577.73      9.41 o
   1   2  18       43.18       39.00      2.63 o
   2   2  18        1.19        3.40      1.35 o
   3   2  18      113.09      106.59      4.45 o
   4   2  18       12.25       11.37      2.12 o
   5   2  18        0.89        1.45      1.61 o
   6   2  18       14.32       11.08      3.66 o
   7   2  18        3.18       -0.38      3.06 o
  -7   3  18        9.44        8.39      4.46 o
  -6   3  18        5.89        2.73      3.24 o
  -5   3  18       38.02       16.15      8.31 o
  -4   3  18      121.63      104.65      5.74 o
  -3   3  18      210.08      191.33      6.49 o
  -2   3  18       11.35       12.83      3.05 o
  -1   3  18       11.52       15.87      3.10 o
   0   3  18        0.90       -0.21      1.63 o
   1   3  18       52.92       53.53      2.86 o
   2   3  18        2.31        5.04      1.19 o
   3   3  18       39.93       40.48      2.95 o
   4   3  18       24.42       25.58      1.65 o
   5   3  18        0.02        2.64      3.69 o
   6   3  18        0.02        1.05      3.47 o
   7   3  18        5.08        4.87      4.70 o
  -7   4  18        1.67        1.20      3.29 o
  -6   4  18        3.72        4.74      3.47 o
  -5   4  18      105.74      114.91      6.21 o
  -4   4  18       31.17       28.00      8.86 o
  -3   4  18       54.16       43.22      9.81 o
  -2   4  18      128.25      127.73      4.88 o
  -1   4  18      109.59      123.54      4.77 o
   0   4  18      232.92      245.22      7.53 o
   1   4  18       76.66       74.76      3.36 o
   2   4  18       31.95       27.59      2.18 o
   3   4  18        5.81        1.62      3.99 o
   4   4  18        1.05        2.72      4.40 o
   5   4  18        6.88        5.86      4.83 o
   6   4  18        8.26       -0.15      3.16 o
  -6   5  18       19.66        9.32      4.13 o
  -5   5  18        0.68        1.84      2.99 o
  -4   5  18      235.39      237.85      7.17 o
  -3   5  18        7.80        6.30      2.52 o
  -2   5  18       99.07      106.18      5.88 o
  -1   5  18      103.51      115.67      3.64 o
   0   5  18        7.61        7.75      1.66 o
   1   5  18      169.18      155.48      9.35 o
   2   5  18       54.97       58.91     10.75 o
   3   5  18       11.32        8.01      9.14 o
   4   5  18        0.90        1.88      4.65 o
   5   5  18        8.79       10.82      5.96 o
  -4   6  18        0.68        0.86      2.39 o
  -3   6  18        0.01        1.85      2.55 o
  -2   6  18       89.34       98.32      4.67 o
  -1   6  18        4.99        5.75      1.81 o
   0   6  18       13.65       10.00      4.92 o
   1   6  18       46.63       57.97      8.56 o
   2   6  18       11.10       19.76      6.85 o
   3   6  18       19.48       17.96      7.14 o
   4   6  18        0.03       -0.77      4.49 o
  -2   7  18        8.01        4.61      4.42 o
  -1   7  18       27.99       13.89     14.84 o
   0   7  18        9.11        9.45      6.80 o
   1   7  18       16.69       25.87      7.72 o
   2   7  18        2.39       -4.46      6.08 o
  -7   1  19        7.63        6.78      4.11 o
  -6   1  19        8.22        6.39      4.00 o
  -5   1  19       11.89        4.93      4.54 o
  -4   1  19        6.37        4.69      2.76 o
  -3   1  19       51.41       47.37      4.99 o
  -2   1  19       66.72       61.14      3.87 o
  -1   1  19      940.00      921.61     13.42 o
   0   1  19       12.00       13.23      2.71 o
   1   1  19        2.00        4.14      2.36 o
   2   1  19      254.21      238.08      4.63 o
   3   1  19       81.41       90.65      4.27 o
   4   1  19        8.36        7.18      2.53 o
   5   1  19       25.15       25.43      2.90 o
   6   1  19        2.21        0.73      1.56 o
   7   1  19        6.33        3.75      2.84 o
  -7   2  19       39.37       33.48     11.15 o
  -6   2  19        8.66       10.31      4.31 o
  -5   2  19        0.34        1.64      3.65 o
  -4   2  19      236.51      222.84      6.82 o
  -3   2  19       57.82       52.50      4.21 o
  -2   2  19       16.74       17.77      2.90 o
  -1   2  19       69.63       74.79      4.28 o
   0   2  19        0.68       -2.49      2.92 o
   1   2  19       45.64       59.70      3.45 o
   2   2  19        1.55        3.29      1.41 o
   3   2  19       24.67       22.30      4.28 o
   4   2  19        4.40        3.30      1.65 o
   5   2  19       26.50       24.23      4.38 o
   6   2  19        6.49        3.98      5.52 o
   7   2  19        8.72        2.54      3.51 o
  -7   3  19       15.03       12.17      5.06 o
  -6   3  19       25.40       24.57      6.34 o
  -5   3  19        2.51        1.43      3.57 o
  -4   3  19      133.25      128.28      5.79 o
  -3   3  19      194.56      199.89      6.66 o
  -2   3  19        0.07        0.66      1.91 o
  -1   3  19     1493.85     1482.13     20.11 o
   0   3  19        7.24       10.22      2.42 o
   1   3  19        3.21        5.05      1.97 o
   2   3  19      412.51      405.26      6.46 o
   3   3  19       42.60       41.65      1.99 o
   4   3  19      136.91      131.60      9.35 o
   5   3  19        7.61        3.58      3.64 o
   6   3  19        0.04       -2.24      3.98 o
  -6   4  19       14.89        5.91      3.96 o
  -5   4  19        9.81        6.47      4.23 o
  -4   4  19       34.72       23.50      7.02 o
  -3   4  19        7.08        3.03      3.06 o
  -2   4  19       37.82       35.15      9.21 o
  -1   4  19       13.22       13.48      2.59 o
   0   4  19       34.30       37.23      3.26 o
   1   4  19       52.35       55.24      2.92 o
   2   4  19       64.61       59.85      3.38 o
   3   4  19       29.83       28.38     19.95 o
   4   4  19        9.79        3.72      7.56 o
   5   4  19        2.14        2.74      3.92 o
   6   4  19        6.22        9.02      5.55 o
  -5   5  19        0.17       -1.64      3.98 o
  -4   5  19       40.54       56.98      4.38 o
  -3   5  19        1.04        1.46      2.35 o
  -2   5  19       66.55       63.15      3.93 o
  -1   5  19      111.33      108.27      4.65 o
   0   5  19        6.45        5.10      1.81 o
   1   5  19        1.81       -1.43      3.64 o
   2   5  19       27.20       17.74     16.26 o
   3   5  19        1.39        0.08      3.32 o
   4   5  19       85.86       84.11     50.88 o
   5   5  19        0.01       -0.61      3.72 o
  -4   6  19        4.67        9.50      3.29 o
  -3   6  19       24.17       21.73      3.82 o
  -2   6  19        0.16       -0.90      1.92 o
  -1   6  19        5.26        3.44      2.38 o
   0   6  19        1.48        1.96      4.01 o
   1   6  19       71.63       88.08     11.43 o
   2   6  19       13.62       19.64      7.14 o
   3   6  19        0.16        0.00      5.73 o
  -1   7  19        1.88        3.14      5.74 o
   0   7  19       21.63       23.22      7.97 o
  -7   0  20      120.24      141.32     13.22 o
  -6   0  20       14.02       16.80      6.15 o
  -5   0  20      242.21      262.01     11.37 o
  -4   0  20       30.73       20.87      5.08 o
  -3   0  20      235.95      204.42      8.65 o
  -2   0  20        0.50        2.92      3.64 o
  -1   0  20      103.84      113.11      7.44 o
   0   0  20        3.31       -1.41      2.73 o
   1   0  20      586.77      585.04     14.92 o
   2   0  20      105.98       92.88      4.48 o
   3   0  20        3.24        4.02      2.92 o
   4   0  20        5.27        7.52      3.99 o
   5   0  20       19.02        9.46      5.44 o
   6   0  20        4.44        3.50      2.73 o
   7   0  20       10.86       10.67      4.33 o
  -7   1  20        0.16        1.48      3.47 o
  -6   1  20      116.52      114.80      6.61 o
  -5   1  20        1.66        2.41      3.29 o
  -4   1  20       26.90       26.66      3.83 o
  -3   1  20        9.81        8.64      3.07 o
  -2   1  20       79.61       80.25      4.13 o
  -1   1  20      261.16      258.79      6.22 o
   0   1  20     1376.40     1333.17     19.42 o
   1   1  20       93.25       91.53      4.61 o
   2   1  20       11.27       14.49      2.03 o
   3   1  20      323.77      306.43      6.92 o
   4   1  20       17.26       14.88      2.77 o
   5   1  20       62.02       72.02      3.29 o
   6   1  20       61.94       77.10      3.93 o
  -7   2  20       20.25       15.48      5.38 o
  -6   2  20        0.41       -0.55      2.81 o
  -5   2  20       96.86      111.68      6.54 o
  -4   2  20        3.88        7.67      3.41 o
  -3   2  20       14.90       14.19      3.12 o
  -2   2  20      103.33      104.63      4.56 o
  -1   2  20       29.47       26.40      2.98 o
   0   2  20      258.85      256.06      6.25 o
   1   2  20      201.17      205.76      6.64 o
   2   2  20       98.33       99.01      3.03 o
   3   2  20       18.73       15.80      2.72 o
   4   2  20        9.41        4.84      2.09 o
   5   2  20        5.53        1.47      1.71 o
   6   2  20        3.31        0.64      3.18 o
  -6   3  20        0.57       -0.22      3.14 o
  -5   3  20        3.75        3.04      3.35 o
  -4   3  20       13.63        6.59      3.75 o
  -3   3  20       14.27       18.86      4.35 o
  -2   3  20        9.37        8.58      3.62 o
  -1   3  20       21.45       18.77      3.34 o
   0   3  20       14.34       17.44      3.00 o
   1   3  20       23.44       27.11      3.18 o
   2   3  20       11.16        6.89      1.40 o
   3   3  20        8.95        4.99      1.62 o
   4   3  20       28.42        0.68      3.75 o
   5   3  20       17.48        0.14      3.12 o
   6   3  20        0.31       -0.81      3.30 o
  -6   4  20        0.03        0.62      2.65 o
  -5   4  20        0.91       -0.22      2.74 o
  -4   4  20        0.40       -1.83      2.77 o
  -3   4  20        6.08        6.40      3.28 o
  -2   4  20       60.85       65.37      5.06 o
  -1   4  20       52.68       58.75      4.13 o
   0   4  20      256.44      277.77     11.95 o
   1   4  20       88.44       85.73      5.94 o
   2   4  20        8.98        6.17      4.32 o
   3   4  20        2.00        6.05      5.11 o
   4   4  20        0.35       -1.51      5.47 o
   5   4  20        4.93        3.63      4.25 o
  -5   5  20        0.06        0.32      2.57 o
  -4   5  20       12.71        2.90      2.93 o
  -3   5  20       32.86       23.16      5.26 o
  -2   5  20       14.53       12.52      2.91 o
  -1   5  20       14.62       11.31      2.79 o
   0   5  20      188.83      186.43      9.52 o
   1   5  20        0.68       -3.94      4.83 o
   2   5  20       36.93       26.74     19.31 o
   3   5  20        7.46        4.33      6.51 o
   4   5  20        2.33        1.45      4.93 o
  -3   6  20        0.01        2.08      2.60 o
  -2   6  20        0.30        0.08      1.74 o
  -1   6  20       43.37       30.33     12.36 o
   0   6  20       31.17       23.18     10.60 o
   1   6  20       38.26       36.11      9.84 o
   2   6  20        3.45        2.59      6.38 o
   3   6  20       25.22       19.64     18.85 o
  -7   1  21        0.25       -0.82      3.27 o
  -6   1  21       19.88       24.29      4.84 o
  -5   1  21       26.63       24.62      5.28 o
  -4   1  21       13.00        7.53      3.75 o
  -3   1  21        7.65        7.37      3.21 o
  -2   1  21       31.47       29.71      4.07 o
  -1   1  21        0.30        1.15      2.02 o
   0   1  21       82.88       77.08      3.97 o
   1   1  21      164.31      170.13      5.54 o
   2   1  21       27.02       31.11      2.65 o
   3   1  21        5.75        2.67      2.39 o
   4   1  21        3.09        0.46      1.64 o
   5   1  21        7.97        5.57      2.15 o
   6   1  21        0.34        0.66      1.62 o
  -6   2  21       13.93        7.05      4.10 o
  -5   2  21       32.09       31.56      5.03 o
  -4   2  21      150.18      168.27      7.00 o
  -3   2  21       91.15       83.91      4.76 o
  -2   2  21       21.45       19.34      3.25 o
  -1   2  21       18.84       13.29      3.32 o
   0   2  21        3.99        3.60      2.13 o
   1   2  21       57.06       63.25      3.99 o
   2   2  21       18.25       15.57      2.33 o
   3   2  21       78.67       81.22      4.89 o
   4   2  21        0.61        1.60      1.82 o
   5   2  21        6.24        0.18      2.49 o
   6   2  21        0.01        1.35      3.23 o
  -6   3  21       23.95       10.70      8.19 o
  -5   3  21       17.46        7.93      5.34 o
  -4   3  21       65.96       65.87      5.11 o
  -3   3  21       70.39       78.52      4.87 o
  -2   3  21       11.10       12.74      2.97 o
  -1   3  21        1.65        2.54      2.20 o
   0   3  21      147.53      143.44      7.98 o
   1   3  21      229.95      232.47      6.17 o
   2   3  21       59.58       61.39      2.43 o
   3   3  21       22.04       14.44      5.88 o
   4   3  21       11.55       -0.49      4.05 o
   5   3  21       49.57       63.72      6.44 o
  -5   4  21       23.57        9.95      5.68 o
  -4   4  21       73.94       83.53      5.60 o
  -3   4  21       51.65       52.42     12.94 o
  -2   4  21        0.02       -0.41      2.03 o
  -1   4  21       18.61       19.15      4.06 o
   0   4  21        0.22        0.49      1.68 o
   1   4  21        0.20       -0.75      1.56 o
   2   4  21       13.25        7.08      5.94 o
   3   4  21       62.94       89.59      8.75 o
   4   4  21        7.16       -0.29      4.31 o
   5   4  21        4.00        1.07      3.79 o
  -4   5  21        7.60       -0.54      2.90 o
  -3   5  21       22.43       17.87      4.05 o
  -2   5  21        0.40        1.33      2.15 o
  -1   5  21        2.64        2.20      2.02 o
   0   5  21        7.90       12.53      5.21 o
   1   5  21        0.28        1.11      3.66 o
   2   5  21       21.43       13.95     13.25 o
   3   5  21       10.30        8.24      8.29 o
   4   5  21        9.75       11.52      7.82 o
  -2   6  21        1.88        0.00      1.78 o
  -1   6  21       11.31       15.13      7.29 o
   0   6  21        0.38        0.30      3.55 o
   1   6  21        7.21       10.85      7.12 o
   2   6  21       26.47       10.88     14.95 o
  -6   0  22       58.05       56.11      9.99 o
  -5   0  22       60.95       79.28      8.36 o
  -4   0  22      200.81      224.90     10.41 o
  -3   0  22      123.74      132.72     14.64 o
  -2   0  22      310.59      305.57     10.51 o
  -1   0  22       21.53       20.16      5.30 o
   0   0  22       44.83       46.99      6.09 o
   1   0  22        7.93        6.92      3.45 o
   2   0  22       91.04      104.92      7.30 o
   3   0  22       57.62       66.12      5.47 o
   4   0  22       58.82       69.57      8.21 o
   5   0  22        0.72        2.07      2.94 o
   6   0  22       21.93       21.69      8.53 o
  -6   1  22       16.42       18.44      5.19 o
  -5   1  22       49.93       48.21     10.49 o
  -4   1  22       18.80       12.14      3.66 o
  -3   1  22      126.77      131.77      6.07 o
  -2   1  22       26.81       32.08      4.25 o
  -1   1  22      206.97      221.95      9.16 o
   0   1  22        0.71        0.91      1.94 o
   1   1  22       44.07       42.98      3.43 o
   2   1  22       12.96        9.36      2.41 o
   3   1  22       17.81       20.17      3.64 o
   4   1  22       10.26        6.36      2.67 o
   5   1  22       10.14        2.58      2.17 o
   6   1  22       25.63       15.51      5.02 o
  -6   2  22       39.27       53.02      7.93 o
  -5   2  22       14.34       10.77      7.20 o
  -4   2  22       27.28       12.22      8.78 o
  -3   2  22        5.46        3.51      2.92 o
  -2   2  22       81.39       82.20      4.89 o
  -1   2  22        3.87        4.68      2.72 o
   0   2  22        0.01        0.41      1.60 o
   1   2  22        1.32        0.01      1.52 o
   2   2  22       49.25       59.56      3.34 o
   3   2  22       23.68        3.66      2.83 o
   4   2  22        4.72        1.56      1.73 o
   5   2  22        0.00        0.44      2.81 o
  -6   3  22        0.67        1.44      3.86 o
  -5   3  22        5.70       -1.23      3.20 o
  -4   3  22        7.05        3.89      3.40 o
  -3   3  22        1.27        3.30      3.17 o
  -2   3  22        5.14        5.56      2.72 o
  -1   3  22        0.10        0.58      2.12 o
   0   3  22        1.78        2.71      2.42 o
   1   3  22        2.94        6.18      2.32 o
   2   3  22       35.77       35.18      2.35 o
   3   3  22        0.01       -0.06      2.81 o
   4   3  22       16.64       -0.05      2.90 o
   5   3  22        0.37        0.77      3.33 o
  -5   4  22        0.00        0.19      2.59 o
  -4   4  22        7.20        3.73      3.88 o
  -3   4  22        5.56        4.49      3.07 o
  -2   4  22       13.86       11.49      3.29 o
  -1   4  22        4.02        4.86      2.70 o
   0   4  22       19.30       18.00      3.21 o
   1   4  22        6.50        7.22      2.64 o
   2   4  22        9.24        7.91      7.38 o
   3   4  22        1.79        0.90      5.15 o
   4   4  22        6.34        4.51      6.59 o
  -4   5  22        0.30        3.42      3.69 o
  -3   5  22       40.64       38.85      6.13 o
  -2   5  22        0.09        0.75      1.95 o
  -1   5  22       18.54       16.27      2.55 o
   0   5  22        0.36        1.43      4.02 o
   1   5  22        1.70        2.27      4.27 o
   2   5  22       12.87        5.32      6.06 o
   3   5  22       13.95        8.51     10.40 o
   0   6  22        2.27        2.19      5.42 o
  -6   1  23        4.46        4.53      3.99 o
  -5   1  23       11.57       11.44      4.17 o
  -4   1  23        6.84        6.69      3.43 o
  -3   1  23       33.87       34.16      9.31 o
  -2   1  23       47.88       54.45      4.24 o
  -1   1  23        3.08        3.88      2.71 o
   0   1  23       64.33       66.64      5.71 o
   1   1  23        4.97        7.48      2.60 o
   2   1  23        4.90        8.39      2.33 o
   3   1  23        4.70        1.50      2.37 o
   4   1  23        0.00       -0.49      1.83 o
   5   1  23        2.85        1.28      1.97 o
  -6   2  23       48.38       53.30      8.54 o
  -5   2  23        9.51        8.35      4.02 o
  -4   2  23      118.93      136.97      7.20 o
  -3   2  23       36.09       44.67      5.49 o
  -2   2  23        2.17        3.56      2.65 o
  -1   2  23      102.98       99.88      4.72 o
   0   2  23        1.25        1.29      2.22 o
   1   2  23       41.49       40.58      3.82 o
   2   2  23        4.18        1.36      1.90 o
   3   2  23        2.17        2.68      2.45 o
   4   2  23       27.94       11.05      4.50 o
   5   2  23        1.99        1.14      3.90 o
  -5   3  23       34.61       29.78     13.04 o
  -4   3  23        2.34        2.38      3.33 o
  -3   3  23       65.44       75.06      8.47 o
  -2   3  23       66.88       72.66      5.93 o
  -1   3  23       32.15       33.01      4.65 o
   0   3  23      149.13      156.50      5.30 o
   1   3  23        0.16       -1.53      1.72 o
   2   3  23        3.49        2.75      1.54 o
   3   3  23        0.53       -0.18      3.36 o
   4   3  23        1.17        0.00      3.75 o
  -4   4  23       60.73       66.29      6.20 o
  -3   4  23        3.03       -1.15      3.18 o
  -2   4  23        9.72        6.27      3.03 o
  -1   4  23       20.04       22.81      4.54 o
   0   4  23        2.62        0.69      1.69 o
   1   4  23       15.79       16.93      6.68 o
   2   4  23        5.23        3.56      5.22 o
   3   4  23        2.91        0.89      4.45 o
  -3   5  23        8.53        5.24      3.50 o
  -2   5  23        8.12        7.78      3.14 o
  -1   5  23        3.20        4.04      2.57 o
   0   5  23        7.20        3.73      4.82 o
   1   5  23        1.84        4.00      5.22 o
   2   5  23        1.62       -6.23      9.93 o
  -5   0  24       33.45       42.09      7.59 o
  -4   0  24      213.57      239.56     23.24 o
  -3   0  24      142.98      161.61      9.25 o
  -2   0  24       15.18        6.90      7.40 o
  -1   0  24        6.52       10.26      4.47 o
   0   0  24       11.30       13.44      4.37 o
   1   0  24        0.93        3.87      3.60 o
   2   0  24       71.38       86.62      6.74 o
   3   0  24       21.12       19.91      5.83 o
   4   0  24       32.73       30.11      6.43 o
   5   0  24       16.65       19.73      4.66 o
  -5   1  24       26.24       14.80      4.50 o
  -4   1  24       10.22       13.61      4.49 o
  -3   1  24      135.03      141.92     11.72 o
  -2   1  24       64.96       74.79      5.65 o
  -1   1  24       19.58       18.68      4.48 o
   0   1  24      133.42      151.97      6.20 o
   1   1  24       72.45       75.93      4.86 o
   2   1  24       14.64        7.14      2.58 o
   3   1  24       28.89       35.40      8.14 o
   4   1  24        0.13        1.96      2.50 o
   5   1  24        3.44        1.67      2.25 o
  -5   2  24       13.70        7.38      6.13 o
  -4   2  24       46.14       48.83      9.95 o
  -3   2  24       32.34       27.41      6.25 o
  -2   2  24       10.87       12.11      3.49 o
  -1   2  24       10.53       12.11      3.47 o
   0   2  24        5.62        5.31      2.59 o
   1   2  24        0.82        1.33      2.55 o
   2   2  24       28.56       20.66      7.68 o
   3   2  24        0.30       -2.67      3.17 o
   4   2  24        2.54       -0.05      3.08 o
  -4   3  24        7.28        5.17      4.21 o
  -3   3  24        3.76        2.08      3.61 o
  -2   3  24        2.89        5.04      3.26 o
  -1   3  24        1.26        1.58      2.31 o
   0   3  24        6.50        7.84      3.01 o
   1   3  24        0.73       -0.71      2.04 o
   2   3  24        3.54        2.52      2.50 o
   3   3  24        3.35        3.42      5.45 o
   4   3  24       11.40        0.04      3.39 o
  -3   4  24        3.22        6.11      3.47 o
  -2   4  24        0.96        1.30      2.97 o
  -1   4  24        2.76        1.66      2.55 o
   0   4  24       20.82       14.80      3.02 o
   1   4  24       21.73       26.50      6.07 o
   2   4  24        0.59        0.45      4.34 o
   3   4  24        4.11        4.57      5.79 o
  -1   5  24        0.71       -1.49      6.72 o
   0   5  24       21.15       22.76      6.52 o
  -5   1  25        0.64       -1.11      3.55 o
  -4   1  25        3.48        0.05      2.93 o
  -3   1  25       16.25       11.64      4.08 o
  -2   1  25       77.36       86.67      6.20 o
  -1   1  25        4.84        3.95      4.88 o
   0   1  25        6.54        4.44      2.95 o
   1   1  25       23.00       16.38      4.63 o
   2   1  25        4.41        1.85      2.19 o
   3   1  25        8.00        4.87      2.93 o
   4   1  25       12.17        8.56      4.57 o
  -4   2  25       10.31        7.95      5.44 o
  -3   2  25      129.17      138.06      7.31 o
  -2   2  25        1.15        0.50      2.62 o
  -1   2  25       45.92       50.23      4.36 o
   0   2  25        1.67        1.52      2.42 o
   1   2  25        0.49        0.05      1.99 o
   2   2  25        9.16        6.39      2.56 o
   3   2  25        6.97        4.81      6.40 o
   4   2  25       17.25        2.54      6.36 o
  -4   3  25       29.42       15.68      7.20 o
  -3   3  25       12.74       10.45      3.95 o
  -2   3  25      115.76      124.56      6.11 o
  -1   3  25        7.80        8.77      3.30 o
   0   3  25       13.19       10.28      4.30 o
   1   3  25       66.32       78.01      4.15 o
   2   3  25        3.17        3.75      4.73 o
   3   3  25       11.42       15.70     16.11 o
  -2   4  25        3.27        1.01      2.64 o
  -1   4  25       22.13       23.45      4.34 o
   0   4  25        0.80        1.78      4.21 o
   1   4  25        4.16        7.42      5.09 o
  -4   0  26       43.96       48.59     31.68 o
  -3   0  26      155.05      170.66     10.26 o
  -2   0  26       62.60       68.74     11.22 o
  -1   0  26      189.50      215.31     17.19 o
   0   0  26       34.77       31.40     22.49 o
   1   0  26       22.32       10.26     13.67 o
   2   0  26        8.29        2.24      3.14 o
   3   0  26       23.88       48.09      7.56 o
  -4   1  26        0.05        0.13      3.12 o
  -3   1  26        4.56        7.25      4.50 o
  -2   1  26      101.36      117.17      7.33 o
  -1   1  26       49.63       54.22      5.13 o
   0   1  26        4.68        1.63      2.50 o
   1   1  26       43.32       49.22      9.32 o
   2   1  26       12.93       10.19      4.30 o
   3   1  26        1.05       -0.48      2.03 o
  -3   2  26       90.43      103.93      9.58 o
  -2   2  26       49.20       49.98      8.05 o
  -1   2  26       58.23       63.26      6.35 o
   0   2  26        0.01       -1.11      3.25 o
   1   2  26        0.45        0.09      1.60 o
   2   2  26        0.40        0.66      1.73 o
   3   2  26       10.42        6.56      7.12 o
  -3   3  26        6.33       14.42      5.37 o
  -2   3  26        0.02       -0.19      2.44 o
  -1   3  26        3.05        2.83      2.84 o
   0   3  26        0.34        2.04      2.83 o
   1   3  26        0.06       -1.16      2.58 o
   2   3  26        1.07        1.91      4.49 o
  -3   1  27        0.62        0.33      2.39 o
  -2   1  27        4.44        6.12      3.72 o
  -1   1  27       16.76       15.85      6.05 o
   0   1  27        0.49        1.73      3.34 o
   1   1  27       10.69        7.02      3.60 o
   2   1  27        2.10        2.79      2.28 o
  -2   2  27       82.81       90.47      7.19 o
  -1   2  27       23.05       31.28      7.53 o
   0   2  27       55.23       62.58     11.36 o
   1   2  27       19.98       11.07      6.08 o
  -2   0  28       70.26       83.45      8.34 o
  -1   0  28       70.53       68.06      9.03 o
   0   0  28      209.97      247.73     24.07 o
   1   0  28        0.53        0.50      4.08 o
  -1   1  28       20.09       14.41      4.48 o
   0   1  28        3.29        3.69      3.46 o
 
